# Supplementary material for: Identification of Dirofilaria immitis miRNA using illumina deep sequencing
Source: Vet Res. 2013 Jan 18;44(1):3. doi: 10.1186/1297-9716-44-3 (PMC3598945; doi:10.1186/1297-9716-44-3)
Supplement: Additional file 1 — List of PCR primers for miRNA precursors and the PCR product sequence. All 13 candidate miRNA precursors and four novel miRNA/miRNA* duplex sequences were used to design primers. [file 1297-9716-44-3-S1.xls]

## Sheet: Additional file 1
Additional file 1. List of PCR primers for miRNA precursors and the PCR product seqeunce.
Name	Forward Primer	Tm	Size	Reverse Primer	Tm	Size	PCR products (5'-3')	Product size
dim-novel-1	GAGTGACCACAGGTCGAATGTC	51.58	22	AATGACCAAAGAAGGAATCGTC	45.99	22	GAGTGACCACAGGTCGAATGTCGATTCGAATTTCTCTGGCTAATTAACACAGACATCCGATTCGACGATTCCTTCTTTGGTCATT	85
dim-novel-2	TGACCAAAGAAGGAATCGTCGAAT	48.86	24	AGTGACCACAGGTCGAATGTC	49.23	21	AGTGACCACAGGTCGAATGTCGATTCGAATTTCTCTGGCTAATTAACACAGACATCCGATTCGACGATTCCTTCTTTGGTCA	82
dim-novel-3	CCGGCTACGTTGCTAAACC	48.11	19	TTCCTGCTAGGATGCGAAACC	49.23	21	N/A
dim-novel-4	AGGTTGTGCGTACGTCTTTC	46.65	20	CGGTGGCAGTAGTCTTTCAAGG	51.58	22	CGGTGGCAGTAGTCTTTCAAGGGGCAGCTCGGACAAAAATATGAATTCCTAACCGATAGCTGAACAGGTGAAAGACGTACGCACAACCT	89
dim-novel-5	TCATTCGTAGCTGAGCATGGTTCT	50.57	24	GTCACATAGCTGAGTATGGTTCT	48.38	23	N/A
dim-novel-6	ATGGGAGTAATGGCCTGGAT	46.65	20	GCAATTAGGTGTAGTGGTC	43.79	19	ATGGGAGTAATGGCCTGGATTTTGTCCAAAGCGTTAAAAGATAGCTTTGGCACCATTCAGACCACTACACCTAATTGC	78
dim-novel-7	ACTAAGTACCATTCTGGATGTT	44.13	22	CCATAACCAATGCTGAATGTT	43.38	24	ACTAAGTACCATTCTGGATGTTTCTTTGAGTCATATGTTAAATTAAATATACCTTACGACTAGAGGAACATTCAGCATTGGTTATGG	87
dim-novel-8	AGTAGGACAAGTGAGATTGATT	44.13	22	ACACGAACAATGGAGATCGATC	47.85	22	AGTAGGACAAGTGAGATTGATTTTCATTGGTACCTTCGCAATATATAGTTACCATGTTGATCGATCTCCATTGTTCGTGT	80
dim-novel-9	TGCGTTTATCATGAGCAACTT	43.38	21	GGCACCGTCATCTTGAGCAG	50.75	20	TGCGTTTATCATGAGCAACTTTGCCTTCGTTGAGGATAATTGACATCAACTTGGCTCTGCTGCTCAAGATGACGGTGCC	79
dim-novel-10	TTTGTGAAGCTTTGTAC	34.66	23	TATGTTGAGCATTGTACCT	39.48	19	TTTGTGAAGCTTTGTACTTCGGCTAAGGTGCTGGTACGGTTACGGGACTACACCTTGGCTAGGTACAATGCTCAACATA	79
dim-novel-11	TGCACAGCTCTATGGAAC	42.9	18	GGCACATACTCAATGGCACT	46.65	20	TGCACAGCTCTATGGAACTGGCGAATGCACGGATAGGACAAGAACCGTGAATTCATCTAGTGCCATTGAGTATGTGCC	78
dim-novel-12	CGGTTACGCAATTCAGCTAAT	45.33	21	GGTATAGCACTCAGCCAAT	43.79	19	CGGTTACGCAATTCAGCTAATAAACGTTACTTCAGCTTGATTGCATATAAATGCCGAGGTATTGTTTATTGGCTGAGTGCTATACC	86
dim-novel-13	AAGTGAGTATTTTGGCT	34.66	17	GAGAAAGTATCTTCAGCT	38.34	18	N/A
dim-novel-2*	ACGAATCGTCGAATCGGATGT	47.28	21	GGTGGAATGTCGATTCGAAT	44.6	20	ACGAATGTCGATTCGAATTTCTCTGGCTAATTAACACAGACATCCGATTCGACGATTCCTTC	62
dim-novel-3*	TGCTAAACCGTAAATGCTCCTA	45.99	22	GATGCGAAACCGAAAATACTC	45.33	21	TGCTAAACCGTACATGCTCCTAATGTATTTAATAATAATCTATGAGTATTTTCGGTTTCGCATC	64
dim-novel-6*	TGGCCAGGATTTTGTCCAAAG	47.28	21	AGTTCTCTGAATGGTGCC	42.9	18	TGGCCTGGATTTTGTCCAAAGCGTTAAAAGATAGCTTTGGCACCATTCAGACCACT	56
dim-novel-9*	ATGAGCAACTTTGCCTTCG	43.79	19	TCATGAGCAGCAGAGCCAAGT	49.23	21	TCATGAGCAGCAGAGCCAAGTTGATGTCAATTATCCTCAACGAAGGCAAAGTTGCTCAT	59
