# Supplementary material for: Identification of Dirofilaria immitis miRNA using illumina deep sequencing
Source: Vet Res. 2013 Jan 18;44(1):3. doi: 10.1186/1297-9716-44-3 (PMC3598945; doi:10.1186/1297-9716-44-3)
Supplement: Additional file 2 — List of D. immitis conserved miRNA based on miRBase 17.0. Each “miRNA family” is not limited to one specific species. “Count” means the amount of miRNA of a family in our sample. “Sequence” represents a miRNA who has the highest count in the whole family. [file 1297-9716-44-3-S2.xlsx]

## Sheet: Sheet1
Additional file 2. List of D. immitis conserved miRNAs based on miRBase 17.0
miRNA family	Name	Count	Sequence
miR-228	miR-228	241479	AATGGCACTAGATGAATTCACGG
miR-999	miR-999-3p	15	TGGTAACTGTAGAATGTGTT
miR-998	miR-998-3p	143	TAGACTTATGAGATTCAGCC
	miR-998	171	TAGACTTATGAGATTCAGC
miR-994	miR-994	3794	AAGGAAATAGTAGAGGTA
miR-993	miR-993b*	6	CACCCTGTAGATCCGGGTTTATC
	miR-993b	93	ATAAGCTCGTCTCTACAGGTAG
	miR-993-3p	102	TAAGCTCGTCTCTACAGGTAG
	miR-993*	6	TAAGCTCGTTTCTACAGGCAGG
	miR-993	3776	TAAGCTCGTCTCTACAGGC
miR-991	miR-991-3p	66	TTAAAGTTTATGTTGGAAAGTA
miR-99	miR-99b	25	CACCCGTAGAACCGACCTTGC
	miR-99a*	15	CAAGCTGCATCTATGGGTTCTCTG
	miR-99a	61	AACCCGTAGATCCGATCTTGT
miR-989	miR-989b	12	GTATGATTGACTGAACAAGA
miR-987	miR-987	1	AAAGAAATAGTCATGGATTGAAA
miR-980	miR-980-5p	2071	GAGTGCTCGTCATGCTGTAGC
	miR-980	75	TAGCTGCCTTATGAAGATT
miR-98	miR-98	11	TGAGGTAGTAAGTTGTATTGT
miR-972	miR-972-5p	3	TAAATATTTTTGTACTGTAAAA
	miR-972-3p	1	TGACAATATCAATTTTAGGC
miR-969	miR-969-3p	23	AATTGACACGTTTGACTGT
miR-967	miR-967-5p	285	GAGAGAACTCTGGAGAAGG
miR-960	miR-960-5p	5	TGATATCCAGATGCAAAGC
miR-96	miR-96-3p	49	AATTCTGGACGAAATGCTAG
miR-958	miR-958-3p	5	TGAGATTCTTATTCCACTTA
miR-95	miR-95	1	TTCGAACGGTATATTTATTGGCAT
miR-9	miR-9b-3p	4	AAGGCTTTATTAACAAAAACC
	miR-9b*	942	TAAAGCTAGACGACCGGAGTA
	miR-9b	8	TCTTTGGTTACCTAGCTGTATGA
	miR-9a-5p	34889	TCTTTGGTTATCTAGCTGTATGA
	miR-9a*	1	TAAAGCTAGACGACCGAAGTAA
	miR-9a	31300	TCTTTGGTTATCTAGCTGTATGAT
	miR-9-3p	5	ATAAAGCTTGGAACCATAAC
	miR-9	34165	TCTTTGGTTATCTAGCTGTATG
miR-93	miR-93	63	CAAAGTGCTGTTCGTGCAGGTAG
miR-92	miR-92e-5p	102	CGGTGGTTGGTGGTGCATGG
	miR-92c-5p	163	GGGTCGTGTTTCTGTAAAA
	miR-92c-3p	1	TATTGCACTAGTCCCGGCCTGA
	miR-92c	38	TATTGCACTCGTCCCGGCCTGC
	miR-92b*	31	AGGGACGGGAGCGGGCGG
	miR-92b	1067	ATTGCACTCGTCCCGGCCTGA
	miR-92a	1118	TATTGCACTCGTCCCGGCCTGA
	miR-92	1096	TATTGCACTCGTCCCGGCCT
miR-924	miR-924	49	AGAGTCTGTGTAGTATTCGC
miR-920	miR-920	1763	TGGGGACGGTGGAAGAAGTA
miR-881	miR-881	9721	TAACTGTGGCAATTCTAGAG
	miR-881*	67	TATTAAAGTTGTAGCAGTG
miR-877	miR-877*	7	CTCTCCTCTTCTCCCCCTCCCC
miR-876	miR-876-5p	13	TGGGTTTCTTTGTATCACC
miR-873	miR-873	4	TGCAGGAACTTGTGCTATCGC
miR-87	miR-87b	13	GTGAGCAAAGTCTCAGGTGTCA
	miR-87a-3p	37	GTGAGCAAAGTTTCAGGTGTTG
	miR-87	551	GTGAGCAAAGTTTCAGGTGTTC
	miR-87a	551	GTGAGCAAAGTTTCAGGTGTT
miR-86	miR-86-5p	222	TAAGTGAATGCTTTGCCACAGTCT
	miR-86	12	TAGTAGAATTTCTTGGCCACATA
miR-84	miR-84a	15441	AGAGGTGTAGAATAAGTG
	miR-84	272	TGAGGTAGTTTATAAAGCTGCGA
miR-83	miR-83-3p	139	TAGCACCATTTAAATTCAGTA
	miR-83	140	TAGCACCATTTAAATTCAGTAT
miR-81	miR-81	6	TGAGATCATAGAGAAAATCT
miR-80	miR-80	23	TGAGATCATTGTGAAAGCCA
miR-8	miR-8-3p	12842	TAATTAACTGTTAGAAAGATCGCC
miR-799	miR-799	4	TAACCCTGATAATTCTAAGTGG
miR-795	miR-795	108	TACGTAGATTGATCAGGAGAGCT
miR-79	miR-79	23	ATAAAGCTAGGTTACCAAAGCT
miR-785	miR-785	72	TAGAGGAATATTTTGTGTAG
miR-784	miR-784	1	TGAGCACAAGCGGCGGTACGTAGA
miR-769	miR-769-5p	77756	TGAGATTCTGGGTTTGAAC
miR-765	miR-765	126	TGACAGAAGGAAGGAGATG
miR-759	miR-759	1	GAAGAGTACAAACAGAATTTTGAAC
miR-758	miR-758	376	TTTGGACTTGGCTACTAACC
miR-755	miR-755-5p	22	TGGAGCTGCTTGATATCACC
miR-753	miR-753	1	AGCTTTGATAGGATCTCA
miR-748	miR-748	71	TGACGGAAGTTAAGTAGAG
miR-745	miR-745a	66	AGCTGCCTTATGAAGATTG
	miR-745	2	TGCTGCCTGGTAAGAGCTGTG
miR-744	miR-744	10	TGCGGGGCTAGGGCTAACAGC
miR-740	miR-740	12	TAAAAAGTGGAGGGTACAG
miR-739	miR-739	470	AAGACTGAAGTGGAGAAGGGT
miR-726	miR-726	10	TTACTACTAGTAGAAACGG
miR-720	miR-720	14	CATCTCCCCGGGGCCTCCA
miR-72	miR-72	147	AGGCAAGATGTTGGCATAGCTGA
miR-71	miR-71c	144490	TGAAAGACATGGGTAGTGAGA
	miR-71b-5p	53	TGAACGACATGAGTAGTGAGACG
	miR-71a	26	TGAAAGACACGGGTAGTGAGA
	miR-71*	13	TATCACTATTCTGTTTTTCGC
	miR-71	145162	TGAAAGACATGGGTAGTGAGACG
miR-708	miR-708-3p	26	CAACCAGACTGACCTTCTAGA
miR-705	miR-705	905	GGTGGGAAGTGGGGGGGT
miR-704	miR-704	3386	AGACGTGTGCTCTGACCAG
miR-703	miR-703	37	AAAACTGCAGAAGAAAGAAA
miR-701	miR-701*	477	TAGAATTAAAGAGGCTGC
miR-7	miR-7d	6	CTGGAAGTTAGTAATTTTGTGTG
	miR-7b	1274	TGGAAGACTTGTGATTTTGTTGT
	miR-7-5p	105	TGGAAGACTAGTGATTTTGTTGT
	miR-7	1308	TGGAAGACTTGTGATTTTGTTGTT
miR-694	miR-694	166	CAGAAAAGGTTTGCCTGTAAG
miR-691	miR-691	28	TTCACTGGAAGAGAGGCAGAATA
miR-669	miR-669n	34	TTTGTGTGTGGATGGTAGTGC
miR-667	miR-667*	357	CGGGGCGGTGGAGCATGAGCGCA
miR-664	miR-664*	49	AGGGCTAGGTGAAAAAGATGGAT
miR-660	miR-660	13	TATCCATTGCTATCGGTACCTG
miR-66	miR-66*	1	ACAGCTTTAGTCCATGTCAGA
miR-656	miR-656	43	AAATTATACAGGCAGACCTT
miR-653	miR-653*	40	TTCACTGGTAGTTTTTTAATT
miR-652	miR-652	1	AATGGCGCCACTAGGGTTGTG
miR-648	miR-648	5	AAGTGTTGCAGGGATAAT
miR-644	miR-644	200	TGTGTGAGCTGCTTAGACC
miR-641	miR-641	8	AAAGACACTATGAAGATCACC
miR-64	miR-64a*	8	TGACTGGTTCAGTGGAATACC
miR-63g	miR-63g	200	TATGACTGGAACAGCAGCAGCAGAGG
miR-63	miR-63e	4111	AATGGACGTAGAAGGGATGAAG
	miR-63*	353	TATGACGACTGAAGTGATTTG
	miR-63	1206	ATGAACGTGAAGCAGTTGGAAC
miR-629	miR-629	1	TGGGTTTACGTTGGGAGAACTTA
miR-625	miR-625	346	AGGTCTGTAGAACATTTCTCCC
miR-624	miR-624	133	CAGCGAAGATACTGGTAGTACC
miR-620	miR-620	55	TATGGAGATAATATAGAAC
miR-619	miR-619	18	GATCTGGATCATGTAGTGC
miR-615	miR-615	1	GGGGAAAGTCCCCGGACCTCGG
miR-613	miR-613	6	TGGAATGTTCTACTGTTGCC
miR-61	miR-61	8	TGACTAGAACCATACTCTGCT
miR-604	miR-604	22	AGGTGTAGAATTCAGCGAC
miR-60	miR-60*	1	TACGGAAGAGGCCATAAAAA
	miR-60	42	TATTATGCACATTTTCATGCAA
miR-6	miR-6-3-5p	38	TAGGGTACGGTGCTGATGATTA
miR-599	miR-599	2	TGGTGTCAGTTGATCAAGAAC
miR-595	miR-595	375	AAAGGTGCATGGGGTCTCT
miR-590	miR-590-3p	2	TAATTTTATGTATAAGCTAGTAG
miR-588	miR-588	4	TGGCCACAAGGGGTTGATAC
miR-582	miR-582-3p	8126	TAGCTGGTGTAAACTGAACC
miR-576	miR-576-3p	3	AAGAGTGAAAAATTGAACC
miR-575	miR-575	130	GTAGCCAGTTGGGCTTGGAGC
miR-570	miR-570	5	CTAAAGTAGCAAACCTTGGC
miR-57	miR-57	494	TACCCTGTGGTACCGAGCTGTGTCT
miR-569	miR-569	61	AGTTAGTGGAATCATCTGGAAAGTT
miR-563	miR-563	16	AGGTCTGTAGAACATTTCCC
miR-562	miR-562	33	AAAGCAGCGTAAGATTTCAC
miR-558	miR-558	225	TGAGGCGACTGTACCAAAAGT
miR-556	miR-556-5p	1	GATGAGCTCTTGAATATACAG
miR-553	miR-553	51	GAAAAGGGATGAGGTTGTTGATTTT
miR-549	miR-549	242	TGAACAACTTTGATGAGCTC
miR-548	miR-548z	4	CAAAAACTCAGCAAGAACTTTTGC
	miR-548g	6	AAAGCTGTATTACTTATGTA
	miR-548f	53	AACATACTGTAATTCTCTT
	miR-548e	1	ATAAATGAGACTGTTTTGCA
	miR-548ai	1	AAAGGTAATGGAGTTTTTAACC
	miR-548ah	7	TAATGTATTGCAGTAGTTTG
	miR-548ag	23	AAAGGAATTGTTGGTTTCTGCC
	miR-548ae	7	AAAAACTGCAATTATTTCACC
miR-545	miR-545*	50	TAGTAGATTTTATTGGTATG
miR-542	miR-542-3p	6	TGTGACAGATTGATAACTGA
miR-540	miR-540-3p	6	AGGTCAATGTCAGGATCCTGG
miR-54	miR-54-5p	22	GGGATTGAAGGACGAGAACA
miR-539	miR-539-3p	1	CATACATCGCATAATTTCTTTT
miR-532	miR-532-5p	51	CATGCCTTGAGTGTAGGACCGT
miR-513	miR-513a-5p	22	TGTGCAAGGCAGGTGTCAT
miR-5126	miR-5126	29	GCGGGGAGGCGGGGCGGGG
miR-5119	miR-5119	32	CATCACATCCTGGGGCTGACC
miR-5115	miR-5115	153	CTGGACGCGAGCCGGGCCCTTC
miR-5112	miR-5112	12	TAGCTCAGCCGGTAGACCA
miR-511	miR-511-3p	16	AATGTTAGCAAAAGATGAT
miR-511	miR-511*	285	ATGTGTAGCACAAGCAGAA
miR-5109	miR-5109	133	ACTGGTGCGGACCAGGGGAATCCGAC
miR-5108	miR-5108	1124	AGCAGAGCACTGAGGTTT
miR-5106	miR-5106	7775	GGGTCTGTAGCTCAGCTGGTCAGAGC
miR-51	miR-51	8	TACCCGTAGCTCCGCCTATGTGT
miR-5097	miR-5097	5	CAGGGTTCAGGTCCCTGTTCAGGCGCCA
miR-509	miR-509-5p	11	TAGTGCGAGACAGTGGCATCA
	miR-509	1	TATTGATACAGATCTGTGGAGA
miR-508	miR-508	2	GTTGTCAGCTTTTTGATTAGA
miR-505	miR-505*	22	AGAGCCAGTAAGATTGATGT
miR-500	miR-500a*	1	ATGCACCTGGGCAAGGATTCTGA
miR-50	miR-50	4042	TGATATGTCTGATATTCTTGGGTT
miR-499	miR-499-5p	6	TTAAGACTTGCAGTGATGTTT
	miR-499	6	TTAAGACTTGCAGTGATGTTTA
miR-4989	miR-4989	5	AAAATGCACCAACTATCTGAG
miR-4969	miR-4969-5p	1	CGGTAATTGTAATAATGATGGA
miR-4943	miR-4943-3p	229	TGAACACAGCGCTGAAACTGAAAAAA
miR-4942	miR-4942-3p	1	CGACGACATCGTATTGGCAT
miR-4939	miR-4939-3p	17	ACGGATCGCAGGTGTAGTTCG
miR-4938	miR-4938	7	TCATCACTCCATCATCAGCTGC
miR-493	miR-493*	1	TTGTACATGGTAGGCTTTCATT
miR-4926	miR-4926	1	ATAGGCAGTGAATTTTATGTT
miR-4904	miR-4904-3p	61	GGTAGAGCTACTAAAGAACC
miR-49	miR-49	217	AAGACCACGAGAAGCAACA
miR-4896	miR-4896	107	TATTAAATGGATTTTTGGAGCAGGG
miR-4875	miR-4875d-3p	23	TACAAAGTAGACAAGGACGAG
miR-486	miR-486-5p	656	TCCTGTACTGAGCTGCCCCGAGT
	miR-486-3p	17	CGGGGCAGCTCAGTACAGGATGT
miR-4858	miR-4858*	2149	CATCTGATTGAATCGAAAGGGA
	miR-4858	48	TTTGGATCGATTATGTAG
miR-4857	miR-4857	2	GAGGACTGTTTTTTTCTGCTCACAGA
miR-4841	miR-4841	32	TGTGATGTTGTCTGTTCACC
miR-4838	miR-4838	6	TGCTCCACTTCTATCAGTACC
miR-4830	miR-4830c	17	TCTTGAGAGCAAGGATAGG
miR-483	miR-483-5p	4	AAGGGGAGTGAAAGAACGAGGAG
miR-483	miR-483	50	AAAGAGGGAAAAGAGAAGGAG
miR-4827	miR-4827a	11	TAAATGTATAATTATGAATATA
miR-4823	miR-4823*	34	TGATGGACAAATCAACTGACC
miR-4819	miR-4819	257	ATTGGACAGAATGATGCAAC
miR-4814	miR-4814	543	TGGGAAACTTGTAGATTGAGAAGT
miR-4812	miR-4812	2996	AAGAGAGCGTGTGAGTTGT
miR-4806	miR-4806-3p	369	TAGCTCAGCCGGTAGACC
miR-4803	miR-4803	113	AAAAAATAGTGAGGATTGA
miR-4800	miR-4800-5p	30	AGCCGGACGAGGAAGAGAAGGA
miR-4796	miR-4796-3p	31	TAAAGTGGCAAGAGTAAGGAC
miR-4795	miR-4795-5p	15	AGAAGCTGCTGAATATATTGA
miR-4791	miR-4791	10	TTGGATTATGATGATGAAAG
miR-4788	miR-4788	170	TAAGGACCAGCTAGGGATGC
miR-4786	miR-4786-5p	428	TGAGACCAGGACAATGACC
miR-4784	miR-4784	186	TGAGGTTGATGCTGGAACTA
miR-4782	miR-4782-3p	18	TGATTGTCTACAAGCTGAAC
miR-4778	miR-4778-5p	749	AACTGTAAAGTTGTAAGAAGAGG
miR-4771	miR-4771	2	TGCAGATGACCTACAATTA
miR-4770	miR-4770	11000	TGAGATGAACTGTAGAACC
miR-4769	miR-4769-5p	2274	GGTGGATGGAGTGAGAGGAGGAG
miR-4766	miR-4766-5p	518	TGTGAAAGATCTTGGTGTT
miR-4765	miR-4765	3	TGAGTGATTGTAGCTAAAGTTCA
miR-4761	miR-4761-5p	143	ACTACTGTGCTGCCTGACC
miR-4759	miR-4759	131	TAGTATGGATGTTGAATTA
miR-4735	miR-4735-5p	5	GTTGAATTTGAACAGCCTTCCGGTA
miR-4727	miR-4727-3p	15	TAGTGGAGCTTGCAGATTC
miR-4716	miR-4716-3p	490	AAGGGGAAGAACATGGAG
miR-4701	miR-4701-3p	8	AAGGGCGATGGGTGGGTT
miR-467	miR-467g	3	TATACACCACCACATATCAT
miR-466	miR-466f	3	ACAGTGGTCTTCATGTGCATGT
miR-4651	miR-4651	2684	GGGCTGGGTCGGTCGGGC
miR-4644	miR-4644	13	AGGAGAGAGAAAAGAGGAAATGAA
miR-4626	miR-4626	3	GTGGTGATGGTATGCTGTAGCTTC
miR-4618	miR-4618	140	CGTGTCGTGAGATGTTAGGTTAAG
miR-458	miR-458	129	ATAGTTCTTGGAATGTTAGC
miR-4579	miR-4579	1131	GGACTCGGGGAATCCGACT
miR-4571	miR-4571-5p	8	ATGGAATATATGTAGCACAAAGAGA
miR-4570	miR-4570	2	TGAAGTATGTATCTGTGAAGC
miR-4546	miR-4546	46	AGCAGCGTCGCGCAGTGGAAGCG
miR-4531	miR-4531	681	AATGGATAAGGCTTCGGA
miR-4520	miR-4520b-3p	9	TTTGCACAGAAAAACCAAGT
miR-452	miR-452-5p	11	TGTTTGCAGAGGAAACTGAGA
miR-452	miR-452	17	AACTGTTTGCAGAGGAAACTGA
miR-4516	miR-4516	15	ACGGAGAGAAGGATCGGGGC
miR-4510	miR-4510	428	TGAGGAAGTAGGATGTATAGTT
miR-451	miR-451	635	AAACCGTTACCATTACTGAGT
miR-4507	miR-4507	223	CTGGGTCGGTCGGGCTGGG
miR-4506	miR-4506	863	AAAGGGTGGTAGGAGGCA
miR-4504	miR-4504	1364	TTTGACAGTAGAAGAACATG
miR-4502	miR-4502	113	GATGATGATGATGATGATGCTGAAC
miR-4500	miR-4500	58	TGTAGGTACCTGAGTTTCTT
miR-450	miR-450b-5p	1	GTTGGTGCAATAATGTTACTGAATA
	miR-450a	5	TTTTGCGATGTGTTCCTAAT
miR-4499	miR-4499	121	ATGACTGGAGAGGAGGGTAC
miR-4497	miR-4497	89	CTCCGGGACGGCTGGGAAGGC
miR-449	miR-449d	356	GAAGGCTGTGCTGGCTGTAG
	miR-449b	69	AGGAGTGTTGTTTTGTTGGC
	miR-449a	1496	TGGTCAGGTATTGTTGATGGT
miR-4488	miR-4488	294	CGGGGGGCGGGCGCCGGCGG
miR-4471	miR-4471	240	TGGGATAAGTAGAGCTTTAA
miR-4470	miR-4470	4	TGGTAACGTGGAAGGCTCGAGA
miR-4468	miR-4468	33	AGAGCAGGAAGTGATGAAC
miR-4466	miR-4466	22	GGGTGGGGTCGGCGGGGGA
miR-4464	miR-4464	86	ACGGTTGTGAGAATAGATGCACATA
miR-4459	miR-4459	39	CAGGAGGGGGAGGAGGGGAA
miR-4458	miR-4458	155	ATAGGCTAGGTGTGGAAGTAT
miR-4451	miR-4451	245	TGGTAGAGCTGAGGACTGTA
miR-4448	miR-4448	79	CTCCTTGGTCTAGGGGTATG
miR-4442	miR-4442	53	GCGGGAGAAGAGGGAGGG
miR-4441	miR-4441	10	ACACGGAGTAGGAGATTTA
miR-4436	miR-4436b-3p	2	GGGGGCGAGTGATAGAAGTGGACAA
miR-4434	miR-4434	255	AGGAAGGAAGAAAGTAGAAC
miR-4432	miR-4432	4	TAAGCACCCTGCAAGATGCC
miR-4430	miR-4430	111	AGGATGCGAGTGAGCGGTAC
miR-4428	miR-4428	1	CAAGGAGACTGGACATGGAACG
miR-4427	miR-4427	416	TCTGAATCAGCTGATGAGT
miR-4423	miR-4423-3p	11	ATACGGCAACAAAAGAACAA
miR-4419	miR-4419b	15	AGGCTGAAGGAAGGATGTA
	miR-4419a	2940	TGATGAGACGGTAGACTGCA
miR-44	miR-44-3p	17	TGACTAGAACCACCAGCT
miR-434	miR-434-5p	10	GCTTGATCTTGGTTTGAACC
miR-4306	miR-4306	562	TGGAGAAGAACGAGGCAGT
miR-4299	miR-4299	33	ACTGTTGACATGTTAGAGGC
miR-4298	miR-4298	1	CTTGGACAGGGAGGAGGAGGG
miR-4293	miR-4293	26	CATGCCTGATAGGAACACTG
miR-429	miR-429	12	TCAACTGTCTGTTCAATGCC
miR-4286	miR-4286	6	GAACCCCACTCGCTGTACC
miR-4271	miR-4271	68	AAGGGGAAGAAAAGGGGGA
miR-4270	miR-4270	3	TACAGGGAGTAGAGGGAGGGCA
miR-424	miR-424	5	CAGCAGCAATTCATGTTTTGA
miR-423	miR-423-5p	149	TGAGGGGCAGAGAGCGAGACTTT
	miR-423-3p	7	AGCTCGGTCTGAGGCCCCTCAGT
	miR-423*	131	TGAGGGGCAGAGAGCGAGACTTTT
miR-4220	miR-4220-5p	29	AATGCAATTTGTCGTGCTTG
miR-422	miR-422a	2	ACTGGACTTGGGGTCAGAAGGC
miR-4217	miR-4217-3p	5	TAATGTTAGAATCCTGTTC
miR-4216	miR-4216-3p	6055	TAAAGTTGGAAGAAGAGC
miR-4214	miR-4214-5p	1	TAGTGATGAAAGTTATGGTGC
miR-4210	miR-4210-5p	54	TTGCTAGAATATGATGTAAA
miR-4209	miR-4209-5p	7	GTAATGATTAGTAACTGTGGACTGT
miR-4206	miR-4206-3p	177	ATTGGATGGTTTAGTGAGGC
miR-4200	miR-4200-5p	17	CATTAAAATGAGGACATAGA
miR-42	miR-42a	1	TCACCGGGTGCACATTCCATC
miR-4198	miR-4198-5p	10	AACTGATGTTATTATTCTATG
miR-4194	miR-4194-3p	1	TGGGTATATCTTGTGTGTGGA
miR-4185	miR-4185-5p	318	CAGCGGAGCAGTGAATAATAC
miR-4185	miR-4185-3p	54	ATTGTATTCGTACTGTCTGAGCAGA
miR-4184	miR-4184-3p	37	AATTTACGATGGGATGTAA
miR-4180	miR-4180-3p	4	GAAGACTTACTGATGGCA
miR-4179	miR-4179-3p	30	TGTGTATACAAGATGTAGAC
miR-4175	miR-4175-3p	390	CGGCTGTAGCTCAATGGTAG
miR-4173	miR-4173-3p	1302	TAGGAAGAGTTGCAGAGAA
miR-4172	miR-4172-3p	7	AAATTATGTCGATATATGTAG
miR-4171	miR-4171-5p	14	ACTCTCTTAAGGTAGCCAA
miR-4170	miR-4170-5p	45	TGAGTTGGCTGCTTGGCTG
miR-4168	miR-4168-3p	32	TGGTACGAATTGCTTTGAAT
miR-4167	miR-4167-5p	25	TTAGTCGATGGAATGCAAC
miR-4166	miR-4166-5p	123	TAGGAACAATATTAGATGA
miR-4164	miR-4164-3p	40	TCTTCTGTATCCTCAGCTGT
miR-4159	miR-4159-3p	2503	TTAATGTTGAAGGCTGGTAG
miR-4156	miR-4156-3p	279	TATGCTGTAGGTAGATTACC
miR-4154	miR-4154-3p	530	TTTTGTTGGTTTTCGGAACT
miR-4152	miR-4152-5p	31	TGATGTAGTTGGTGATAAAC
miR-4150	miR-4150-5p	2	ATCTGCTACTGTTAGTTGA
miR-4149	miR-4149-5p	31	GTATTTTTGTTGTGGAGAA
miR-4145	miR-4145-3p	33	AAAGGATTTTTGATGTGGA
miR-4138	miR-4138-5p	39	TAGTGAGGAGAGTAAGTGTA
miR-4134	miR-4134-5p	1	TAAAAACCGGAGTGATAACT
miR-4133	miR-4133-3p	3	GATGTTGTAGTTTTCTGGAGC
miR-4131	miR-4131-5p	523	ACCTAGGAATATGTGCTACA
miR-4128	miR-4128-3p	6	ATTGAGGTAGAAGGAGCGA
miR-4127	miR-4127-3p	30	ATGAAGCTTGGAGAAGTTG
miR-412	miR-412*	49	TGGTCGACAGTTGGTAGT
miR-4117	miR-4117-5p	1483	TGTTGGGATATGTAATGGA
miR-4115	miR-4115-3p	46	AGAGGGTAGTGCAGATCACC
miR-4114	miR-4114-5p	9	TAGTTGTTATTCTGTTGTGT
miR-4112	miR-4112-3p	58	TAAGTAACGATGATGATGGT
miR-411	miR-411a-3p	13	TATTATCACGGTCCATAGC
	miR-411	7	TAGTAGACCGTATAGCGTAC
miR-4108	miR-4108-5p	158	AGTGGAAGTAGATGGAGAC
miR-4107	miR-4107-5p	21	ATATCTCATTGTTGCTGGT
miR-4104	miR-4104-5p	32	ACGTGAAATTGTTGAAAGG
miR-4094	miR-4094-5p	35	GGTTCTCTGGGCTCGTTGT
miR-4091	miR-4091-3p	62	CAAGCTGTTACTACACTACC
miR-409	miR-409-3p	4	AATGATGCAGGTGAACCCCA
miR-4086	miR-4086-3p	8	AATCTTTGTTGTGCTACCTCCC
miR-4085	miR-4085-5p	252	TCGACGTTGTACAGGAAGAC
miR-4083	miR-4083-5p	423	GATGGGATGTAAGGAAGCTT
miR-4077	miR-4077d-5p	18	AAGTTGGCTGAAGAGTTTGGT
	miR-4077c-5p	128	AAGTTGGATGATGTTGAC
	miR-4077a-5p	27	AAGCATGGAAACTGATTGAC
miR-4075	miR-4075-3p	24	TAAGGATCAGCAAGGGCACC
miR-4062	miR-4062-3p	375	AGATGCTGTAAAATATGGA
miR-4059	miR-4059-5p	8	TAGCAGCAGGAGAAGTAATTG
	miR-4059-3p	3	AATGCTCCACTTGCTGCTTT
miR-4056	miR-4056-3p	3	TGCCTTATTCTACTCACC
miR-4055	miR-4055-5p	247	TATTAGAGAAATGTAGGGCTGT
miR-4054	miR-4054-5p	6	TATGTTGATGTATAATATGC
miR-4049	miR-4049-3p	31	AAGTTGGGCTTTGCCTGAT
miR-4042	miR-4042-3p	36	CAGTAGGACATGAATCACTAG
miR-4039	miR-4039-5p	4	TATGATGAAGATGAGATAT
	miR-4039-3p	11	AATAGATTTGTTTTTTGATT
miR-4032	miR-4032-5p	8	ACATCAGGATGAGAGTGACC
miR-4029	miR-4029-5p	145	GAACGTGAACTGAGTAAACC
miR-4028	miR-4028-3p	71	TGATGATGTGTTGTTGCC
miR-4025	miR-4025-5p	223	GTGAGTTTGGAGAAAAGA
miR-4024	miR-4024-5p	624	TGTGTAGGATGTAACAGGT
miR-4023	miR-4023-3p	5	TAAGTTGTGTAAAGTATCTAC
miR-4020	miR-4020b-5p	193	GGTGGTTGGTGGTGCATG
miR-4018	miR-4018a-5p	2	CGTGAAATTGTTGGAAGGGA
miR-4013	miR-4013a-5p	91	AGACTGTAATAGAGCTTA
miR-4012	miR-4012-3p	34	ACTTTACTGTATGTGATCT
miR-4011	miR-4011b-3p	12	AAGGAGCATTCATGGAAC
	miR-4011a-5p	196	CAAGTAGGAGGTATCGATTG
miR-4010	miR-4010-3p	30	CAAGTTTGTGCCTGTATTC
miR-4009	miR-4009c-3p	37	TATGGTCACTTTTTACTGAACC
miR-4008	miR-4008b-5p	23	TGGCAGGTTAGAAGTTAG
miR-4007	miR-4007-5p	9	TTGACTTTAGCATTACGGT
miR-4006	miR-4006f-5p	1705	TGGAATGTAGGTAAGGGA
	miR-4006b-5p	17657	TGGAACAATGTAGGTAAGGG
miR-4005	miR-4005a-5p	15	TGAGTTGGGATATTGATACT
miR-4001	miR-4001i-3p	88	CTGTCCCGGGCATGCTGA
	miR-4001h-5p	39	TGTAACTTATGACGAGCGTGGC
	miR-4001a-5p	28	TGGAACTAACGGAAAAGGC
miR-4000	miR-4000d-5p	62	TGATGACTTGCAAGAAGTGC
miR-3976	miR-3976	225	TATAGAGGCAGGTAGGATTCAGT
miR-3968	miR-3968	5	GGTTCGAATCCCACTCCTGACACCA
miR-3966	miR-3966	1057	ATTGCCGCTGAGAACTGT
miR-3964	miR-3964	277	ATAGGGCTAGAAAGCATAAC
miR-3960	miR-3960	35	GCGGGGAGGCGGGGCGGGGG
miR-3942	miR-3942-5p	1192	AAGCAACTGATTACCTGAAAC
miR-3928	miR-3928	132	GGAGGAACCTAGAGTCGGC
miR-3919	miR-3919	196	GTAAGAGGACAAAGGACTCAT
miR-3912	miR-3912	69	TAAGCGCAAAATGGGACATGT
miR-3910	miR-3910	39	AAACGGCATAAAAAAAGAA
miR-3904	miR-3904-5p	26	AGGACTGTTATTAATAATG
miR-3901	miR-3901-5p	19	CAAGTTGATGTTTATGAGC
miR-3897	miR-3897-3p	31	GTGGTGGCGGTGGTGGAGG
miR-3895	miR-3895-5p	54	ATTGATGATTACTGATGGA
miR-3891	miR-3891-5p	552	CAGAGTTAAGATTGTCGTAAA
miR-3890	miR-3890-3p	155	AAGCAGGTTATGTAGGTG
miR-3886	miR-3886-3p	141	TATGGTATATATTAGTAG
miR-3879	miR-3879-5p	8	TGGGTTAATTGTTGCAGGC
miR-3878	miR-3878-3p	4	ATTTTTATGTGTGGTGTTG
miR-3870	miR-3870-5p	121	TGAGGAAAGAAGAGGAAAA
miR-3865	miR-3865-5p	1307	AGGACAAGCTCTTGAGCATA
miR-3861	miR-3861-5p	30	TGGAGAGTTATTTGGTACC
miR-3856	miR-3856-5p	144	TGCAAAGAAAGTACAATGAA
	miR-3856-3p	799	AGGATTTTTAGTAGCGGA
miR-3851	miR-3851a-3p	12	TAGTACATCCTGAATCGACC
miR-3837	miR-3837-3p	13	AAGGATTGTTTTCATCAAA
miR-3823	miR-3823-5p	50	AAAGCTGTAGATTTTGGCATT
miR-3821	miR-3821-3p	920	ATTGTTAGTGATGTGTAGGATGTA
miR-382	miR-382	72	AAGTTATCGTGGTGGATG
miR-3814	miR-3814-5p	29	TCAATTTAGCGGCTTATAC
miR-3812	miR-3812-5p	2	AGTGATGTTGATGACACTGTTG
miR-3811	miR-3811b-5p	49	TCTTGCTGCAGGCTTTGAC
miR-381	miR-381	10	TATACAAGGACAAGCTCTCTGT
miR-3809	miR-3809-5p	99	ATCATAATTGTTGCTCTGA
miR-3802	miR-3802-5p	24	TTTTGAATGACGAGATAAT
miR-380	miR-380*	333	TGCTGACCATAGAACAGTGC
miR-3799	miR-3799	1	TAAAGATATTGATTGACTTAT
miR-3792	miR-3792	189	ATGAGGAAAAAGAGAAGAA
miR-379	miR-379-5p	90	TGCTAGCTATGGAACTTAGAGC
	miR-379	7	TGGTAGACTGTGGAACGTAGG
miR-3789	miR-3789	131	ATCTGCTCTGATGAGGTGAG
miR-3781	miR-3781	2	TGAGTGATTGATGAGTCTTGCGAT
miR-378	miR-378h	72	AATGGGACTGGTGTCAGATG
	miR-378e	71	AGGTGGAATTGGAGTAGGA
	miR-378c	36	ACTGGACTTGGAGTCAGAAGGT
	miR-378b	1131	TGGACTGTGGATCAGAAGAT
	miR-378	662	ACTGGACTTGGAGTCAGAAGGC
miR-3776	miR-3776	23	GGAGGGGGGGAGGAGGCG
miR-3764	miR-3764	48	TGATTTTTCTGTTGATCTTGAG
miR-376	miR-376a-5p	1	AAGATTCGTCCTTCTATGGAAC
	miR-376a*	2	GTAGAATTCTCCGTCTTGAGA
miR-3751	miR-3751	1446	GCGGTCGTGGTGGAATCGGGGC
miR-375	miR-375	8	TTTGTTCGTTCGGCTCGCGTGA
miR-3746	miR-3746	295	CGCTGTAGAGAGAAGGGTATGCCGT
miR-3741	miR-3741	17	AGAGAGGGGGAGAAGGAGTGA
miR-3740	miR-3740	60	GGAAAAGGCTAGAGGTTTAA
miR-374	miR-374c*	38	ACTTGAGCAGTTGTATCAC
	miR-374b*	21	CTTAGCAGGTTGTATTATCATT
	miR-374a*	17	CTTATCAGATTGTATTGTAATT
miR-3718	miR-3718b	1	ACGGGACAAGGACAAGGGAACAGCA
miR-371	miR-371-5p	1002	AAGCAACTGTGGGGGCAT
miR-370	miR-370	1	GCCTGCTGGGGTGGAACCTGG
miR-37	miR-37	29	TCACCGGGTGCACATTCGGT
miR-3691	miR-3691-5p	194	AGTTGATGATGGAACTCTAC
miR-3686	miR-3686	747	ATACTGTAAGAGAAGCTAAAGA
miR-3679	miR-3679-5p	7	GCGGATATGGCGGAGGGAAGGGA
miR-3674	miR-3674	671	ATTGTAGAATAAGAATAGCC
miR-367	miR-367-3p	62	TATATGATTTTGGAATGGTA
miR-3668	miR-3668	4481	ATGTAGAGCATGACAAAAT
miR-3662	miR-3662	4	GAAAATGATGAAAGTAGTGCTGATC
miR-3656	miR-3656	6	GCGGGTGCGGGGGTGGGC
miR-3653	miR-3653	16449	GTAAGAAGTAGAGCTGAAGC
miR-3652	miR-3652	817	CGGCTGTAGGGTGTGAGCTA
miR-361	miR-361-5p	2	TTATCAGAATCTCCAGGGGTAC
	miR-361-3p	1	CCCCCAGGTGTGATTCTGATTTG
miR-3607	miR-3607-5p	15	CAGGGGAGAAGCAAATCAGT
miR-3606	miR-3606	3664	TAGTGAAGGTTATGTAATT
miR-36	miR-36c	78	TCACCGGGTGCACATTCGATT
	miR-36b	4730	TCACCGGATACATTATTCCTCA
	miR-36a*	6	TAATGAATGTACTTGGATTT
	miR-36a	240	TCACCGGATACATTATTA
	miR-36	3272	TCACCGGGTGCACATTCGAT
miR-3599	miR-3599-3p	12	GTATATGATCGTCGATGTGT
miR-3598	miR-3598-5p	1	GATACAGTGGTTATTACTGC
miR-3590	miR-3590-3p	21	TGTACAAAGTGAAAAGAGCC
miR-3580	miR-3580-3p	408	TGACTGGGTATCTGAGTAG
miR-3573	miR-3573-5p	8	TAAGGGGCTGATAGAAAGAA
miR-3563	miR-3563-3p	402	TATAGCGGGACGGTAATAAC
miR-356	miR-356	8	ATTGAGCAAGCGATAAATCC
miR-3549	miR-3549	61	TATCTGTGCCAGCAAAGACC
miR-3545	miR-3545-3p	13	TAGTCTTTAAGAACCACTGG
miR-3535	miR-3535	1	TGGATATGATGACTGATTATCTGAGAA
miR-3533	miR-3533	790	AGAAGGTGGAGTGGATAT
miR-3526	miR-3526	1298	TTGAAGACTGAAGTGGAGA
miR-35	miR-35g	28	TCACCGGGTGCACATTCGGTT
	miR-35e	9	TCACCGGGTGCACATTAGATC
	miR-35c	1	TCACCGGGTGCAAATTCGGTT
	miR-35a	36	TCACCGGGTGCACATTCGG
miR-3472	miR-3472	14	TAATAGCACAAGCTGGAGCACC
miR-345	miR-345-5p	2	TTGCTCGACCCCTTCCAGTGC
miR-3414	miR-3414*	138	TATTTTTTGCGATGTAAACTA
miR-3409	miR-3409	13	TGAACAAGTCGCAAGTGCC
miR-340	miR-340-5p	6	TTATAAAGCAATGAGACTGATT
	miR-340-3p	114	TCCTCGTCAGTTATTTTATAGA
miR-34	miR-34c	12	AGGCAGTGTAGTTAGCTGATTGC
	miR-34a	1	TGGCAGTGTCTTAGCTGGTTGTT
	miR-34-5p	466	TGGCAGTGTGGTTAGCTGGTTGTC
	miR-34	628	TGGCAGTGTGGTTAGCTGGTTGT
miR-3398	miR-3398	7	TGAGATCAGTAACTAATCTAAAC
miR-3393	miR-3393	438	TAGGGAGGAGTTTAGTCTGGCAAA
miR-339	miR-339	1	TGAGCGCCTCGACGACAGAGC
miR-3327	miR-3327	1598	AACGAAAGGAATGTATGTC
miR-331	miR-331*	5	TGGTCTTGTTTGGCTTGGT
miR-33	miR-33b	321	GTGATATGTTGTTGCGATAG
	miR-33a	771	GCGCTTGTAGTTCAGTTG
miR-3292	miR-3292	73	TGGATTGTCCTATGCTTAGAA
miR-3282	miR-3282	1	CAGTCAGCTTTTTTTGGGGT
miR-328	miR-328a*	81	GGGTGGGCGGTTGGGCTCA
miR-3244	miR-3244	53	TAACTGACGAGGAATCTTTCGA
miR-324	miR-324-3p	1	ACTGCCCCAGGTGCTGCTGGA
miR-3238	miR-3238	6989	AAAGAAATGCATTGACACTG
miR-3201	miR-3201	945	CGGGAAATGATGAAAAAT
miR-320	miR-320d	38	AAAAGCTGGGTTGAGAGG
	miR-320a	28	AAAAGCTGGGTTGAGAGGGCGA
	miR-320	25	AAAAGCTGGGTTGAGAGGGCGAA
miR-32	miR-32	2	TATTGCAGCAATAACTAGTTGCACT
miR-3182	miR-3182	325	GTTTCCGTAGTGTAGTAC
miR-3174	miR-3174	406	TGAGAGTTTGAGTGCAGAGCC
miR-3173	miR-3173-3p	29	AAAGGAAGAAAGGCAGGACA
miR-3165	miR-3165	843	AAGTGGATGAGTGTGACCCA
miR-3163	miR-3163	487	TATTAAAACCTGATGCAGTAAGAC
miR-3162	miR-3162-5p	810	TAGGAGTAGAAGGAGTGAGAGAG
miR-3159	miR-3159	11	AGGATTACAAGGTGGACCAC
miR-3156	miR-3156-5p	241	AACATCTGAAGGGGAGACA
miR-315	miR-315b	10169	TTGATCGATTGTTGTACTAGAACC
miR-3144	miR-3144-5p	27	AGGGGAAAAAGAGAATAGAG
miR-3141	miR-3141	4	GCTGGCGGGTGGAGGGGAT
miR-314	miR-314-5p	11	TAACTTGCGTGGCTTACTTACC
miR-3135	miR-3135b	4	GGCTGGTCCGAGTGCAGTGG
miR-3129	miR-3129-3p	3	AAACTATCGTCTACACGACTGC
miR-3125	miR-3125	40	AGAAGGAAGCTGTAGAAGA
miR-3121	miR-3121-3p	39	TAATAGAGAAGGAAAGGAGA
miR-312	miR-312	207	TATTCACTGACTGACGGCC
miR-3119	miR-3119	58	TGGCTTTTGAACTGATGAC
miR-3107	miR-3107*	17	CGGGGCAGCTCAGTACAGGA
miR-3102	miR-3102-5p.2	58409	GTTGGGCAGGCTGGAGAGC
miR-31	miR-31-5p	2	TGGCAAGATACTGGCGAAGCTGA
	miR-31	146	AGGCAAGATGTTGGCATAGCTG
miR-3096	miR-3096b-5p	4	TGGCCAAGGATGAGAACTCTA
miR-3087	miR-3087	34	TAACTCACGTTGTCCTCTA
miR-3081	miR-3081*	1	GACTCGGTGCTCTGGAGCGGCGGC
miR-3080	miR-3080-5p	8337	TGAGGAGCTGTTGCTTGGAT
miR-308	miR-308-5p	3	CAGGAATTGCTTGTGAATGGA
	miR-308-3p	6	AAATCATAGGATTATCTGATGAGC
miR-3078	miR-3078	25	CAAACGTAAACTGCAGCTACC
miR-3074	miR-3074-2-3p	117	TGTTTCAACTCAGATAGAAC
miR-3071	miR-3071*	31	ATCATCAAAACTGGAGTACC
miR-307	miR-307a-3p	1773	TCACAACCTCCTTGAGTAAGCAG
	miR-307	1933	TCACAACCTCCTTGAGTAAGCAGA
miR-3068	miR-3068*	44	GTGAACTGCGTACTCCACCA
miR-3066	miR-3066	379	TTGGTCTGTGTAGATTAAGCGG
miR-3065	miR-3065-5p	1	TCAACAAAATCACTGATGCTGGAGT
miR-301	miR-301a*	4491	GCTCTGACTTTTTGAACGAGC
miR-30	miR-30e-5p	154	TGTAAACATCCTTGACTGGAAGCT
	miR-30e*	21	CTTTCAGTCGGATGTTTACAGC
	miR-30e	161	TGTAAACATCCTTGACTGGAAGC
	miR-30d	196	TGTAAACATCCCCGACTGGAAGC
	miR-30c-2*	45	TGTGAGAAGGCTGTTATCT
	miR-30c	5	TGTAAACATCCTACACTCTCAGC
	miR-30b	3	TGTAAACATCCTACACTCAGC
	miR-30a-5p	157	TGTAAACATCCTCGACTGGAAGCT
	miR-30a*	10	CTTTCAGTCGGATGTTTGCAGC
	miR-30a	165	TGTAAACATCCTCGACTGGAAGC
miR-2998	miR-2998	49	AAAGTAACGGCTGAGGAGATAAA
miR-2991	miR-2991	58	GATTTTCGTAGTCTGTGGC
miR-299	miR-299-3p	100	TTGTGGGATGGTAAAGCTG
miR-2986	miR-2986	54	AAGGAACCACGAGATCTTCAT
miR-2982	miR-2982	2988	TGGTGGAGTAGGGCTTGGTA
miR-2975	miR-2975	29	GAAGGAAAGGTGGTGGACCA
miR-2966	miR-2966	3	ACGGGACGGGACGGGACGGG
miR-2962	miR-2962	21	AGGAGGGGAAGGGAAGGGGA
miR-2959	miR-2959	4	TTCTGGATGAGCTGAGGGT
miR-2955	miR-2955	1	TAAGCCTCTGAGTTTGCATAC
miR-2951	miR-2951	1	AAGAGCTCAGCACGTAGGGGCGGC
miR-295	miR-295*	1	AAGTGCTATACTTGAGGTGT
miR-2944	miR-2944c-3p	581	TATCAGGCAGCACAGTAGTACC
	miR-2944b*	15	TAATCTCAGCAGTAGTTACTCTG
miR-2940	miR-2940*	381	TGGACACGGAGATAAATACT
miR-292	miR-292-5p	1	ACTCAAACTGGGGGCTCTTTTG
	miR-292-3p	1	AAAGTGCCGCCAGGTTTTGAGT
miR-29	miR-29d	9	TAGCACCATTGTAATCACTA
	miR-29c	5	TAGCACCATTTGAAATCGGT
	miR-29b	19	TAGCACCATATGAGAGTCAG
	miR-29a	20	TAGCACCATCTGAAATCGGTT
	miR-29	110	AACACCAGTAGTAACAGAGC
miR-2888	miR-2888	11	GGCGGGGCGGGGGGGTTG
miR-2881	miR-2881	33	GGGACGGGAGCGGGCGGGGG
miR-287	miR-287-3p	236	TGTGTTGAAAATGGATGCC
miR-285	miR-285	6	TAGCACCATTGTAATCACTACC
miR-2840	miR-2840	61	TAGGACTGGAAGACGGGAGA
miR-2834	miR-2834	12	TAATATCGGGAATAGTACC
miR-2833	miR-2833	1	AAGATTGGAAATTAATTTTAG
miR-283	miR-283-5p	22	TATATCAGCGGCAATTCT
	miR-283	1413	AATATCAGCAGGTTTTGTCT
miR-2818	miR-2818	631	CAAGGGAAGAGTATGTAG
miR-2812	miR-2812	682	CAGGCTGTAATGATAGTGAT
miR-281	miR-281-3p	45	TGGTGGATGGATATGCTCTT
	miR-281*	55	AAGGGCATCTGTGGAAGT
	miR-281	765	AAAGAGCTATCAGATCGGC
miR-2807	miR-2807d	18	CAAGCTGCATACAAAACTTTGG
	miR-2807c*	65	ATCTTATTTGCATTGTTGACC
miR-28	miR-28-5p	5	AAGGAGCTCACAGTCTATTGAG
	miR-28-3p	10	CACTAGATTGTGAGCTCCTGGA
miR-2798	miR-2798	1304	TGGCACAGAGATAGAGCACG
miR-2797	miR-2797a	21	ATAAGTAGGCTTTAGTGACTT
miR-2791	miR-2791	8	TTATTCTTACAGCTCTGCAGC
miR-279	miR-279c	33770	TGACTAGAACCATACTCAGCTCTGA
	miR-279b*	9734	ATGGGTATGGTCTACTGAA
	miR-279-3p	33899	TGACTAGAACCATACTCAGCTTATA
	miR-279	36825	TGACTAGAACCATACTCAGCT
miR-278	miR-278	47	CAGTGGGAGAGCATTCGA
miR-2775	miR-2775a	13	CGCGAGAAAAGTGGACTATT
miR-277	miR-277c	5	TAAATGCATCTGTCTGGTATGC
	miR-277b-5p	532	TTGATCAGCATGCAGCTCAC
	miR-277a	34	TGATGCATTACTGGTTGTA
	miR-277-3p	240	TAAATGCACCTGTCTGGTATGCA
	miR-277	249	TAAATGCACCTGTCTGGTATGC
miR-276	miR-276b-3p	23	TACGAACTTATACCTGCCT
miR-2759	miR-2759	769	TGAAAGGATAATAGAATACAAA
miR-2733	miR-2733e	4	TATGGGAATTTGATAGCTAT
miR-2720	miR-2720	3	TGAATAGAGAGTTTATCATCGC
miR-2711	miR-2711	936	TTGGTGTATTTATCGATTGTCTGC
miR-2700	miR-2700	379	GTTTGCAAATTTCTGAACTTCTATT
miR-27	miR-27b*	17	AGAGCTTGCTGAGTGTGACC
	miR-27b	32	TTCACAGTGGCTAAGTTCTGC
	miR-27a*	12	AGGCTTAGCTGTTGTACCA
	miR-27a	8	TTCACAGTGGCTAAGTTCCGC
miR-2685	miR-2685	8	TAACTCAGTAAGGCCAGGAC
miR-265	miR-265	259	TGAGGAAGGAAAGGTGGTGGAT
miR-263	miR-263b-5p	15	TTTGGCCTAGAAGAATTCGAC
	miR-263b	98	TTCGGCAGTAGAAGAATTCACC
	miR-263a-5p	94	AATGGCACTGGATGAATTCACGGA
	miR-263a	439	AAGGAGCTGGAAGAATTAC
miR-26	miR-26b	21	TTCAAGTAATTCAGGATAGGT
	miR-26a-2*	3	CCTTTCTCGGTTGGCTTGACC
	miR-26a	66	TTCAAGTAATCCAGGATAGG
miR-2582	miR-2582b*	73	TGGAGAGGTTCTGAATATT
miR-2575	miR-2575	92	TTATCTTACTATGGTGCTGC
miR-2569	miR-2569	127	AATACGTTCTCGGGTCTTGT
miR-2566	miR-2566a-2*	16	TATTAGAGAACACTGAATCATGGT
miR-2565	miR-2565	28	TTCACTGTCTCTATTTTCAC
miR-2564	miR-2564*	94	GGTAAATGGATTAATTTTTTTAA
miR-256	miR-256	703	TGGAATGATAGAAACTGAT
miR-2551	miR-2551	3164	TAAGTAGACTTGATTTTCA
miR-2549	miR-2549	3	TAAGGTTATGTGCTTTAGG
miR-2538	miR-2538	110	TAGTTGGAGATTAAAATATT
miR-2537	miR-2537	3	AAATAAGTCCATGTCTTTAGC
miR-253	miR-253	136	TTAGTAGTGCTTTGGGGAAGT
miR-2527	miR-2527	101	TGATGGTGTAGTGCTAGAGC
miR-2524	miR-2524	25	TATTGTTTCTGCACTCGGGCC
miR-252	miR-252b	227	CTAAGTAGTAGTGCCGCAGGTAA
	miR-252	240	CTAAGTAGTAGTGCCGCAGGT
miR-2517	miR-2517a	861	TTTGATTGGACGATTTGAAAA
miR-2515	miR-2515	2	GATGCAGTGTTTTCCCACTTC
miR-2500	miR-2500-5p	4	TATGGAAACACATAACAACACC
miR-250	miR-250	101	AATCACAGCCAACTGGTGGTTC
miR-25	miR-25b	4	CATTGCAACCAGTCCAGTTCTAGC
	miR-25	13	CATTGCACTTGTCTCGGTCTG
miR-2491	miR-2491-3p	45	CATAGCAACAGCAGAAGCCA
miR-249	miR-249	4	TGAGGATTTTTGAGTATTGC
miR-2489	miR-2489	10	AAAACAGGGGATAGAGTTT
miR-2487	miR-2487	1251	GGCTCTAAGGACTGGGCCGGTCGGGC
miR-2482	miR-2482	12	GATAGTTTCTTTGAGTTTT
miR-2480	miR-2480	11	TTGTATTGTTTGTTAATGGAC
miR-2478	miR-2478	163	GAATCCCACTCTCGTCACCA
miR-2476	miR-2476	4480	TCCCATGTGGTCTAGTGGTTAG
miR-247	miR-247*	5	TAGAGAAAATTTCGAGTAATGACC
miR-2467	miR-2467-3p	20303	GGCGAGATGGCAGAGAGGTCTAAGG
miR-2454	miR-2454	3	CTCGGGAGGCTGAGGCAGGAGGA
miR-2444	miR-2444	42	TTTTGTTTTGTTTTTTGTTGTT
miR-2441	miR-2441	30	ACACGGTACAGGACATGGAG
miR-2437	miR-2437	678	TGTGGTATTTTTGTTTTCC
miR-2435	miR-2435	1	AAATGAAGAACTCTTTGGA
miR-2434	miR-2434	9	TTGTTGGAGGTTTTATTCTT
miR-2426	miR-2426	51	GGAAGTGGCTGGGGGAAGG
miR-2423	miR-2423	22	TTATGTGGATTGTTGTTTACT
miR-2422	miR-2422	15	TTGAGGGGACTGCAGGTTTGAGGCG
miR-2421	miR-2421	8	TATCTTTTTTGTTGCATTGTTT
miR-242	miR-242	152	ATGCGTGGCCTTAGTTTCGAG
miR-241	miR-241*	2	ATTTCTTAAGCTGCTTCACC
	miR-241	85	TAGAGATAGTGGAGAAATG
miR-2407	miR-2407	4122	CTTGGCATGGGAGAGGGCTGG
miR-2406	miR-2406	41	AAGGAGATGGAAGCTTGATT
miR-2405	miR-2405	3	TGTTGGATTGTTTGGCTCA
miR-2404	miR-2404	17	TTTGCACTGGATGGTATCAC
miR-2402	miR-2402	12	TATACCTCCACTCTACCAGCAG
miR-240	miR-240	6656	TACTGGCCTCTCAAACTCTGGGATC
miR-24	miR-24b	82	TGGCTCAGTTCAGCAGGAGA
	miR-24	128	TGGCTCAGTTCAGCAGGAACAGT
miR-2395	miR-2395	92	CTGTTGGAGCTCTCTACA
miR-2393	miR-2393	62	CCGTTTTTTTTTTCTTTT
miR-2392	miR-2392	4377	TGGATGGAGTGAGAGGAG
miR-2390	miR-2390	627	TTGTGGTATTTTTGTTTTC
miR-239	miR-239a*	1	GAGATTCTATTATCTAGTGC
	miR-239	1351	TTTGTACTTCGGCTAAGGCGATT
miR-2388	miR-2388	135	GCTGGAGGAACTGGAGATA
miR-2383	miR-2383	2238	TGAGTGTATAATGCTGACC
miR-238	miR-238*	24	TGGATGTTCTGGCTTCAAACC
miR-2372	miR-2372	16	AAATGATGAAAGGATTGTAGGTA
miR-2371	miR-2371	71	TAATAGTTTTTGGGGTGTTT
miR-2361	miR-2361	7	TTGTTGTTTGTTTTTTTTTGG
miR-236	miR-236*	8	CGTCTTACCTGAACAATATTAGA
	miR-236	1537	TAATACTGTCAGGTAATGACGAT
miR-2355	miR-2355	97	ATGTCCTTGCTGTTGAGAC
miR-2354	miR-2354	3	TAGTAAGTTTGTTGTTTAGA
miR-2351	miR-2351	61	ATATTTATTGTTGGTGTTTA
miR-235	miR-235b	98	TGATTGCACTTGACCAAGACC
	miR-235	3	TATTGCACTCCGGCCTGA
miR-2335	miR-2335	742	GATGATGATGAATAACTGAAT
miR-2329	miR-2329-3p	2	TCTGTGATGTCAGCATGTTAGT
miR-2314	miR-2314	17	TGGCTTGATGACTCTGACC
miR-231	miR-231	3584	TAAGCTCGTCTCTACAGGCAGGAA
miR-2305	miR-2305	3	CGGCGGGGGGCGGGGAGGCG
miR-2304	miR-2304	1	GGTGTGGTGTGGTGTGTGGT
miR-23	miR-23b	2	ATCACATTGCCAGGGATTACCACA
	miR-23a	5	ATCACATTGCCAGGGATTTC
miR-2298	miR-2298	106	GAGAGGTTGTTGTTTACA
miR-2293	miR-2293	750	TATTTTGTTGGTTTTCTGATT
miR-2288	miR-2288	4	CGGTAGTAGATGTTGGTTT
miR-2287	miR-2287	146	TGGTACTGTTGCAGCACTT
miR-2281	miR-2281-3p	15	TATCTGTACTGAGAATAGC
miR-2270	miR-2270	14	GATGTAGAGATGATTGTAGTGACT
miR-2265	miR-2265	85	AACCAGGTCGGAAACGGAGCAGG
miR-2250	miR-2250	121	TAAGATCGTAGTAATTAACCATGGAG
miR-2243	miR-2243	30	TGTTAATGAATCTGTTGAATG
miR-2227	miR-2227	18	TGGAGTGGTTGAAAGACGCC
miR-2224	miR-2224	10	TTGTGGTATCTTTGTTTT
miR-222	miR-222	1	AGCTACATCTGGCTACTGGGT
miR-2211	miR-2211	12	TCAGGTAAAATTGTAGGAAGAATA
miR-221	miR-221*	3	ACCTGGCATACAATGTAGATTTCT
	miR-221	1	AGCTACATTGTCTGCTGGGTTC
miR-2206	miR-2206-5p	31	AAGGCAGGCAGACAAGTG
miR-2203	miR-2203	344	ATCAAGATGTAGGACGTT
miR-2201	miR-2201	5026	TACTGATAGAAGTGGAGCACC
miR-22	miR-22-3p	9	AAGCTGCCAGTTGAAGAACT
	miR-22	8	AAGCTGCCAGTTGAAGAACTGT
miR-2195	miR-2195	12327	AGAGGGGTAGAGTAGGGTG
miR-2192	miR-2192	693	AAAGGAAAGGTAAATGAAC
miR-2184	miR-2184	545	AACAGTAAGAGAATTAGTGG
miR-2183	miR-2183	2195	GATTGAACCGCTGACCTTCT
miR-218	miR-218b	292	TATGGTATAGAACAGCACAA
	miR-218*	140	AAACGAAGGTTCTGTGCAACA
miR-2179	miR-2179	6	GACATAGAGATTTTTTCTA
miR-2176	miR-2176	100	AGAGCATTCTGTACTACAA
miR-2170	miR-2170	280	ACAGTGGAATTTTGTGACAA
miR-217	miR-217	2	TACTGCATCAGGAACTGATTGG
miR-2162	miR-2162-3p	3	TATTATGCAACTTTTCACTCC
miR-2161	miR-2161	13	TGAGCGTGTAATAGAAGTAC
miR-216	miR-216b	5	AAATCTGCTGGTAATTCTGT
	miR-216a	1	TAATCTCAGCTGGCAACTGTGA
	miR-216*	483	CAAGCTGTGGATCTGGGATTA
miR-2157	miR-2157	54	CAGTAGTTGCATCAAGAACCA
miR-215	miR-215	6580	ATACTATTGTTTGACAGAC
miR-2147	miR-2147d-5p	25	AGAAAACGTCGCACCGTGAAT
miR-2137	miR-2137	6	GCCGGCGGGAGCCCCGGGGAGAG
miR-2136	miR-2136	48	CGGGTGTTGACGCGATGTG
miR-21	miR-21	510	TAGCTTATCAGACTGATGTTGAC
miR-208	miR-208	10	AAAAGATCGAGCAAATAGC
miR-2076	miR-2076	106	ATTTGATAGAGTGATTGTT
miR-2068	miR-2068*	6942	GGGACATGTGGCGTACGGAAGA
miR-2067	miR-2067	5	GAAGCAGCAGTTGCAATGGC
miR-206	miR-206	13	TGGAATGTAAGGAAGTGTGTGG
miR-2059	miR-2059-5p	3	CAAAGGCAAATCTGCTGCAAGGAC
miR-2050	miR-2050	2497	AGTTGTATTGGCTGTGATCTGTTG
miR-205	miR-205*	864	GATTTCATGGGTGCTGTTC
miR-2049	miR-2049	7	CAAATGCAGCAAAAGAAATGC
miR-2046	miR-2046*	10	TAATTAGTATGAAGGATAGA
miR-2042	miR-2042*	1	TCGTACATTGATGGATTTTTGAA
miR-2041	miR-2041	86	TGGAAGGTTAGATGCACCAAATACT
miR-204	miR-204*	507	CAAGGACAGAAAAGAGGACC
miR-2033	miR-2033	2039	ACGTTAATGTAGGAGAGAAT
miR-2032	miR-2032a*	11	AGGTAACTGTGCTGAATACC
miR-2030	miR-2030	137	TAGCATAACTTGTAGAGCT
miR-203	miR-203	4	GTGAAATGTTTAGGACCACTAG
miR-2024	miR-2024e	1	TGGCATCATTACCAATGAATTTTGA
miR-202	miR-202*	1	AGAGGTGTAGGCATGGGAAA
	miR-202	1	AAGAGGCGTAGAGATGGGAATA
miR-2018	miR-2018	1	TGGATCGGAGCCGGGGTCCGGA
miR-2015	miR-2015*	23	TCATGAATGTGGGGGAGA
miR-2012	miR-2012	11	TAATACTGGATATGACATTGC
miR-200	miR-200c	2769	TAACACTGTTGCAATAATG
	miR-200b	11	TAATACTGCCTGGTAATGATGA
	miR-200a*	127	CGATGTTACTAGAATTGCTGG
	miR-200a	3	TAACACTGTCTGGTAACGATG
miR-20	miR-20a*	103	ATCTCAGTCGCTGTAGCACTTGAAG
	miR-20a	10	TAAAGTGCTTATAGTGCAGGTAG
miR-2	miR-2c-5p	76	ACCCCGTTCGACTTGCATGTG
	miR-2c	5201	CATCACAGCACGATTCGGCCCG
	miR-2b-5p	4672	TAATCAGTAGGTTGTCAG
	miR-2b-3p	1	TATCACAGGCCTGTTTCAGCGAGC
	miR-2b	67327	TATCACAGGCCTGATGCAGCGAG
	miR-2a-5p	82	CCATCCAAATGGATGTGAAATAGG
	miR-2a	400	TATCACAGCCAGCTTTGATGT
	miR-2*	194	CACAAGCGGTGGATGATGTGG
	miR-2	434	TATCACAGCCAGCTTTGATGTG
miR-1993	miR-1993	135	TATTAGCTGTTACTGCAAGA
miR-1992	miR-1992	259	CAGAATTGTACCAGTTGATGTGT
miR-199	miR-199b-5p	6	GTGTTAGAGCTATCTGATT
	miR-199a-3p	1	ACAGTAGTCTGCACATTGGA
	miR-199a*	13	CAGTAGTCTGCACATTGGTTA
	miR-199*	1	TACAGTAGTCTGAACATTGGTT
	miR-199	7	ACAGTAGTCTGCACATTGGTT
miR-1989	miR-1989	48	TCAGCTGTTGATCCTATC
miR-1971	miR-1971	4	TGTAAAGGTGGGCAGGAGA
miR-197	miR-197	1	TTCACCACCTTCTCCACCCAA
miR-1961	miR-1961	600	TGAGTTAGGGTTAGTTAGAA
miR-196	miR-196d	2937	TAGGGAGGGTTTTTAATGTTGTTGGG
	miR-196b	2826	TAGGGAGGGTTTTTAATGTTGTTGG
	miR-196a	6	TAGGTAGTTTCATGTTGTTGGG
	miR-196	5	TAGGTAGTTTCATGTTGTTGG
miR-1957	miR-1957	811	CAGTTGGTAGAGCAAAGGACC
miR-1940	miR-1940	1	CTGGAGGACTAAGAAGGCGGAG
miR-194	miR-194*	2	CCAGTGGGGCTGCTGTTATCTG
	miR-194	5	TGTAACAGCAACTCCATGTGGA
miR-193	miR-193a-5p	2	TGGGTCTTTGCGGGCGAGATGT
miR-192	miR-192	163	CTGACCTATGAATTGACAGCCA
miR-191	miR-191	54	CAACGGAATCCCAAAAGCAGCTG
miR-190	miR-190b	525	GATTTTTTGGTTTATTGGTA
	miR-190	10	AGATATGTTTGGGTTACTTGGTG
miR-19	miR-19b-2*	2	AGTTTTGAGAGCAGTATCAGC
	miR-19b*	1	AGGCTTTGATGTTTGTCTGTTCGGC
	miR-19b	2	TGTGCAAATCCATGCAAAACTG
	miR-19a	44	TCTGAAATCTATGGCAAACGC
miR-1894	miR-1894-3p	33	AAGGGAAGAGGGAGAAGGGAG
miR-1892	miR-1892	10	ATTTGGAGAGGGAGGTAGGA
miR-187	miR-187*	874	GCACACAGAGGACTCAGGAC
miR-186	miR-186	26	CAAAGAATTCTCCTTTTGGGCT
miR-185	miR-185*	25	AAGGCTGCTTCCTCTGGT
	miR-185	3	TGGAGAGAAAGGCAGTTCCTGA
miR-1844	miR-1844	95	AGGACTAGGGTACGGTGCTGAT
miR-1841	miR-1841	1185	AATGAACGCTGGCGGCAAGC
miR-184	miR-184b	1	TGGGACGAGAGAACTAGATAAAA
	miR-184	8	TGGACGGAGAACTGATAAGGGT
miR-1839	miR-1839	75	AAGGTAGATAGAACAGGTCTT
miR-1834	miR-1834	24	TAAGATCATTGAAGCAAGCC
miR-1832	miR-1832b	14	TATGTTGGCAGAGCGATTCGGTAT
miR-183	miR-183	8	TATGGCACTGGTAGAATTCACT
miR-1827	miR-1827	822	TCGTGGCAGTAGATGGAAT
miR-182	miR-182-5p	358	CTGGCAAGGATATAGAACC
	miR-182	23	TTTGGCAATGGTAGAACTCACACT
miR-1819	miR-1819	8021	TGGAATGTTAGCTGATAGA
miR-1816	miR-1816	10	TAGTTTTGTGGTTTTGCAT
miR-1814	miR-1814c	215	GTTTTGTTTTGGTTGTTA
	miR-1814b	217	AGAATTGTTTTGTTTTGGTTGC
	miR-1814a	9	AAGTTTTTTGGTTCTTGATTT
	miR-1814	11	AGTTGATTGTTTTGTTATT
miR-1813	miR-1813	174	TTTGTGACTGCAAGGCTAGAG
miR-181	miR-181a	17	AACATTCAACGCTGTCGGTGA
miR-18	miR-18a	3	TAAGGTGCATCTAGTGCAGATAG
miR-1794	miR-1794	1318	CAGAAGGACCATGGGCAGCAAC
miR-1790	miR-1790	5	CGGTGAGGCGGGGGGGCGA
miR-1786	miR-1786	3	TCTTTTCTGTTGTGTTATT
miR-1777	miR-1777b	30	GGCGCGCGGGGGGGGCGGGGC
	miR-1777a	14	GGGGGCGGCGGGGGGCGG
miR-1770	miR-1770	4	CGCGGGGTGGAGGGAGGGCG
miR-1769	miR-1769	1	AGTGTGAAATCGGATGAAAGTCG
miR-1768	miR-1768	773	ACAGAGGATTTTCGTACTGA
miR-1763	miR-1763	44	GAGGGACGGGAGCGGGCGGGG
miR-1762	miR-1762	21	GTGCAGGTGGAGCAGGGCTTAGA
miR-1752	miR-1752	148	TTTGTTGGAGAGAATAGAACGACA
miR-1749	miR-1749	97	TAGTTAAGGAACTGAACAGGT
miR-1702	miR-1702	5	GATTGATTCAAGCTGAGCTGT
miR-1701	miR-1701	9	GGCTTTAGTTGGTTGTGAT
miR-17	miR-17b	188	TAACAGCTGTAGAATATGGTAGTT
	miR-17a	6	CAAAGTGCTTACAGTGCAGG
	miR-17*	5	ACTGCAGTGAAGGCACTTGTAG
	miR-17	6	CAAAGTGCTTACAGTGCAGGTAG
miR-1692	miR-1692	1198	TGATAGCTCAGTTGGTAGAG
miR-1687	miR-1687	494	TGAGAGAAATAGAGCCAGGGGAG
miR-1670	miR-1670	73	GGGGACGTAGCTCAATTGG
miR-1664	miR-1664*	122	TAACAGGAAGAGAACAGG
miR-1654	miR-1654	5369	TGTGGTGGTGGATGGAGTGAG
miR-1642	miR-1642	10567	TAGAGTGTCAGTTTGTGGG
miR-1641	miR-1641	151	GAGATTAATGACTGTTGGA
miR-1630	miR-1630	32	AAAGGAACTGAAGCTTAAA
miR-1622	miR-1622	140	AAATATGATGAGTCTGAATG
miR-1621	miR-1621	30	ATCGGCTGCTCGGGTGACAC
miR-1603	miR-1603	24	TAGTGGTTGGTATGATGCTGTGC
miR-1600	miR-1600	17592	TGGGCTGGCACAGAGACC
miR-16	miR-16b	43	TAGCAGCACGTAAATATTGGC
	miR-16	44	TAGCAGCACGTAAATATTGGCG
miR-1599	miR-1599	535	GGGATTGTAGGAAAAAAAAAAA
miR-1591	miR-1591*	13	TGACTATTGCTTGCTCTGC
	miR-1591	4060	CAGGACGTTGGCCATGGAAGTTGGA
miR-1582	miR-1582	7	TAAATTAGAGCCAGAACACG
miR-1573	miR-1573	8	TGATTCTGCAGGTGACAGC
miR-1568	miR-1568	26	CACTCTAAACTGAAGGCAG
miR-1563	miR-1563	106	GCATAGGATGAAGGAAGCCTGAA
miR-1552	miR-1552-3p	3	CAGCTCTCTGCATTGACTGC
miR-155	miR-155	3	TTAATGCTAATCGTGATAGGGG
miR-1538	miR-1538	11	CGGCCGGGGAGCTGTTCT
miR-153	miR-153*	124	TTATATGACTGTCTGCAGCT
	miR-153	63	TTGCATAGTCACAAAAGTGATG
miR-152	miR-152*	6	TGGTTCTGTTGATAACCCGGCT
	miR-152	15	TCAGTGCATGACAGAACTTGG
miR-151	miR-151-3p	59	CTAGACTGAGGCTCCTTGAGG
miR-1502	miR-1502c-3p	501	AGGTTTTTGTTGGAGTTG
miR-1500	miR-1500	14	TGATGAAGACTGTCTTGGTGA
miR-15	miR-15b*	1	CGAATCATTATTTGCTGCTCTA
	miR-15b	131	TAGCAGAACTCATGATTTCA
	miR-15a	2	TAGCAGCACATAATGGTTTGTGGA
	miR-15-5p	30	TAGATCAGCAAACAAAACTAGC
miR-1497	miR-1497a	22	TTGAAGAAACTGCAGGATGGGTA
miR-149	miR-149*	73	GAGAGGGACGGGAGCGGGC
miR-1482	miR-1482	14	CAACTTCTCAGGAACAGCTAG
miR-148	miR-148b-3p	77	TCAGTGCATCACAGAACTTTGT
	miR-148b*	2	GAAGTTCTGTTATACACTCAGGC
	miR-148a	401	TCAGTGCACTACAGAACTTTGT
miR-1472	miR-1472	257	TGATGCAGCAAGAAATTTAGTACC
miR-146	miR-146b	8	TGAGAACTGAATTCCATAGGCTG
	miR-146a	13	TGAGAACTGAATTCCATGGGT
miR-145	miR-145*	1	GGATTCCTGGAAATACTGTTCT
	miR-145	2	GTCCAGTTTTCCCAGGAATCCC
miR-144	miR-144*	326	GGATATCATCATATACTGTAAGT
	miR-144	37	ACAGTATAGATGATGTACT
miR-143	miR-143	726	TGAGATGAAGCACTGTAGCT
miR-1422	miR-1422i*	667	CAACCAGAGCAGTGTTTACC
	miR-1422i	17	AAAACTGCTGTGGAATGTC
	miR-1422g	15	TAAGTGTGACGAGTTTTGTAT
	miR-1422b	159	AAAAATTTTGTGGATTGAG
miR-1421	miR-1421k-1*	1	TGTCATCATGTGTCACCTGCCCGC
	miR-1421ai*	51	TGACCTCATGCGTGACACC
miR-1420	miR-1420b*	3	ATGCAATACTGGGAGCACTACC
miR-142	miR-142-5p	17	CATATAAGCTAGAAAGTATAC
	miR-142-3p	28	GTAGTGTTTCCTACTTTATGG
	miR-142	28	CCCATAAAGTAGAAAGCACT
miR-1419	miR-1419g*	15	TATGTGCATACTCAGTACCA
	miR-1419g	1	AATAATAGAGATGTCAATCACA
miR-1418	miR-1418	63	TAACTTCAGCGCAAGGTGAGACC
miR-1416	miR-1416	182	ACCTTAACCATGCGGCTGTAG
miR-1412	miR-1412	20	TGGGGAGGAGGGGCGAGG
miR-1411	miR-1411	246	AGATAGAAAATATTGAACT
miR-141	miR-141	27	AACATGTATGGCTAAAGATG
miR-1408	miR-1408	3779	CTGGGAGGCATGTGGTGGTG
miR-1407	miR-1407	10	AGGAAGCGACTGGGAAAAA
miR-140	miR-140*	75	ACCACAGGGTAGAACCACGGAC
	miR-140	126	TACCACAGGGTAGAACCACGGA
miR-1399	miR-1399	72	TAATAGTTGCTGGATTTGG
miR-139	miR-139-3p	8	TGGAAACGGGCTGTTGGAG
	miR-139	13	TCTACAGATGGACGTTGTGT
miR-1388	miR-1388-5p	27	AGGACAGCAACCTGAGAAC
	miR-1388-3p	3	GTCTCAGGTTCGTCAGCCCGA
	miR-1388*	185	AGGACAGCAACCTGAGAAG
miR-1384	miR-1384	4	GTGCAATTTTTGGAAAAAAG
miR-138	miR-138	63	TAGCTGCTGTTGTGTAATAC
miR-1376	miR-1376	1835	TAGAAAAGTTGATGTTGAGA
miR-1375	miR-1375*	59	AGGGACGAGAAGAGGAGA
miR-1372	miR-1372	31	TAGAGCATGTTAAGGGTACC
miR-1371	miR-1371	3157	TAGAAGAGACTCTGGAGTA
miR-137	miR-137	18	TTATTAGACTTTAGAATAC
miR-1369	miR-1369	6	TGGGGTGTAGGGGAGGAGAGG
miR-1358	miR-1358	2	GAAACTGATTTTGTTGCGA
miR-1357	miR-1357	7	AGTAGGAGATCTAGGGCAC
miR-135	miR-135a*	2	TATAGGGAATGGAAGGCCAAGA
miR-1348	miR-1348	40615	AAGGAACAGGAACAGCCTG
miR-1342	miR-1342	202	AAATGGAATTGAGCTTGGCC
miR-1339	miR-1339*	11	TGAAAGTTCATTTTGCAGAG
miR-133	miR-133b-5p	44	TGACTGCTAGCTGTGAGTC
	miR-133b	60	ATTGGTCCCCTTCAACCAGCTA
	miR-133-3p	44	TTGGTCCCCTTCAACCAGCTGT
	miR-133	67	ATTGGTCCCCTTCAACCAGCT
miR-1328	miR-1328	41	AAGTAGAAGAAATGAGAACC
miR-1322	miR-1322	2	GATGATGCTGATTGTATTGCTG
miR-1321	miR-1321	24	CAAGGAGGTGAATTTGCATT
miR-1306	miR-1306-3p	34	AGTTGGCTAAGTGGTGATG
	miR-1306	1	ACAGTCGGCTATGGTGGTAG
miR-1303	miR-1303	1	TTTTAGAGACGGGGTCTTGCTCT
miR-1302	miR-1302	109	TTGGACATATTTTACTAACA
miR-130	miR-130b	2	CAGTGCAATGATGAAAGGGCAT
miR-1299	miR-1299	2	TTCTGGAATTCTGTGTGAGGA
miR-1296	miR-1296	1	TTAGGGCCCTGGCTCCATCTCCAT
miR-1291	miR-1291	1	GTGGCCCTGACTGAAGACTAGCA
miR-1290	miR-1290	982	ATGGATTTTTGGAGCAGGGA
miR-129	miR-129-5p	1	CTTTTTGCGGTCTGGGCTTGC
miR-1288	miR-1288	3053	TAGGACTGCACGAGCTGGAGA
miR-1285	miR-1285	6	CTGGGCAACATAGCGAGACCCCGTCTCTT
miR-128	miR-128	2	TCACAGTGAACCGGTCTCTTT
miR-1278	miR-1278	10	TGAACGTGCAATATCATCT
miR-1271	miR-1271	1	CTTGGCACCTAGTAAGCACTC
miR-1268	miR-1268	306	CGGGCGTGGTGGTGGGGG
miR-1267	miR-1267	81	CCTGTTGAAATGAATGACC
miR-1262	miR-1262	3	TAGGTGAATTTGTGGAAGGA
miR-1261	miR-1261	2891	GGGATAAGGATTGGCTCT
miR-1260	miR-1260	7	AAGTCCCTCCTCAGCCACCA
miR-126	miR-126a	37	TCGTACCGTGAGTAATAATGC
	miR-126-3p	35	TCGTACCGTGAGTAATAATGCG
	miR-126*	69	ATTATTATCTCGGTACGC
	miR-126	32	CGTACCGTGAGTAATAATGCG
miR-1257	miR-1257	791	ATTGATTGACTGGGTATCTGACC
miR-1250	miR-1250	1799	AGGTGCTGTATATGGCTTT
miR-125	miR-125b-5p	9	TCCCTGAGACCCTAACTTGTGA
	miR-125a	2	TCCCTGAGACCCTTTAACCTGTG
	miR-125-3p	2	ACCAGATTTTGATACTCCAGGTCAT
	miR-125	4	TCCCTGAGACCCTAGAGTTGTC
miR-1246	miR-1246	1139	ATGGATTTTTGGAGCAGGG
miR-1245	miR-1245b-5p	10	TCAGGCCTTTAGCTCCTTAAC
	miR-1245	280	AAGGAGCTAAAGGCCTGAAAC
miR-1244	miR-1244	121	GATGGTTGGATGGTTGGATGGTT
miR-124	miR-124b	9	TAAGGCACGCGGTGAATAGA
	miR-124-5p	395	ATGTTTACTGTTGGCCTTAG
	miR-124-3p	38	TAAGGCACGCGGTGAATGCCAAG
	miR-124-1*	85	AGATTTATGTAGACCTTGC
	miR-124	65	TAAGGCACGCGGTGAATGC
miR-1224	miR-1224-5p	1	GTGAGGACTCGGGAGGTGGAGGGTT
	miR-1224	1	GCGAGGATCGGAGAGGTGGA
miR-122	miR-122	53	TGGAGTGTGACAATGGTGTTTG
miR-1207	miR-1207-5p	1576	TGGCGGGAGCTGGGACTGG
miR-1206	miR-1206	101	TGCTATGTTGATGTTTAAG
miR-1205	miR-1205	3	TCTGCAGGGTTGTGTTCGA
miR-1197	miR-1197	15	TAGAGAAAGATGTCTACTTCT
miR-1175	miR-1175*	238	TGAGATTCTTATTCCTCCACT
	miR-1175	233	TGAGATTCTTATTCCTCCACTTAC
miR-11	miR-11*	23	TAGCACGAATATGACCTGT
miR-107	miR-107	148	AGCAGCATTGTACAGGGCTAT
miR-106	miR-106b*	8	CCGCACTGTGGGTACTTGCTG
	miR-106b	7	TAAAGTGCTGACAGTGCAGA
	miR-106a	1	AAAAGTGCTTACAGTGCAGGTAG
	miR-106	1	AAAAGTGTTTATAGGCGTAG
miR-103	miR-103a	147	AGCAGCATTGTACAGGGCTATGA
miR-1018	miR-1018	67	AAGAGATCTTGGAATTACG
miR-1016	miR-1016-5p	5	TGAAGAATAGAGAGGAGGTG
miR-1014	miR-1014-5p	16	ATAATGGAAATAGAATTTTAACC
	miR-1014-3p	3	AAAATTCATTTAATCTGCAG
miR-1010	miR-1010-5p	26	TAATGGTGTAGATAAAAACC
	miR-1010*	12	GGCGGGTGTAGATGAAACA
miR-101	miR-101b	99415	TACATACTGGAGGAGCTGAA
	miR-101a	96	TACAGTACTGTGATAACTGAAG
	miR-101	115	GTACAGTACTGTGATAACTGA
miR-1003	miR-1003-5p	14	TGGGTATCTGAGTAGTTGA
miR-1002	miR-1002	7	CAAGTAGTTGATAAAAGGCA
miR-1000	miR-1000-5p	14	ATATTGTCCTCTGCACAGAGT
	miR-1000	7	ATATTGTCCTCTGCACAGAGTT
miR-100	miR-100d	78301	TACCCGTAGCTCCGAATATGTGT
	miR-100c	8586	AACCCGTAGAATTGAAATCGTGT
	miR-100b	110	AACCCGTAGATTCGAACTT
	miR-100a	15016	AACCCGTAGTTTCGAACATGTGT
	miR-100-5p	59081	AACCCGTAGATCCGAACTTGTGTTG
	miR-100-3p	700	CGAGTTCTGTTTATGTACC
	miR-100	68557	AACCCGTAGATCCGAACTTGTGTT
miR-10	miR-10d	4	TACCCGTAGTTCCGAATGTGTGT
	miR-10b	16	TACCCTGTAGAACCGAATTTGT
	miR-10a	53	TACCCTGTAGATCCGAATTTGT
	miR-10	15	CACCCTGTAGACCCGAGTTTGA
miR-1	miR-1c	157509	TGGAATGTAAAGAAGTATGTC
	miR-1b	282	TGGAATGTTAAGAAGTATGT
	miR-1a*	17	AGCATTTTTGAGATTTCAA
	miR-1a	265917	TGGAATGTAAAGAAGTATGTAA
	miR-1-3p	11613	TGGAATGTAAAGAAGTATGC
	miR-1	283242	TGGAATGTAAAGAAGTATGT
lsy-6	lsy-6	30	ATTTTGTATGAACGCATCTG
lin-4	lin-4	32256	TCCCTGAGACCTCTGCTGCGA
let-7	let-7k	1	TGAGGTAGTAGATTGAATAGT
	let-7i	134	TGAGGTAGTAGTTTGTGCTGT
	let-7g	99	TGAGGTAGTAGTTTGTACAGTT
	let-7f-1*	6	TATACAATCTATGGCACTTG
	let-7f	1294	TGAGGTAGTAGATTGTATAGT
	let-7e	64	TGAGGTAGGAGGTTGTATAGTT
	let-7d*	1	CTATACGACCTGCTGCCTTTC
	let-7d	12	TGAGGTAGTAGGTTGTAAAGTT
	let-7c	391	TGAGGTAGTAGGTTGTATGGTT
	let-7b*	3	CTATTAATTCCTACTGCTTGCAC
	let-7b	500	TGAGGTAGTAGGTTGTGTGGT
	let-7a	108	TGGAGGTAGAGCACTGTTTGGA
	let-7-5p	111237	TGAGGTAGTAGGTTGTATAGT
	let-7	115197	TGAGGTAGTAGGTTGTATAGTT
bantam	bantam-c	287	TGAGATCATTGTGAAAGCTTTT
	bantam-3p	1	TGAGATCATTGAAAGCTATT
	bantam*	80	TGGATAAATTGAAAGCTGA
	bantam	5341	TGAGATCATTGTGAAAGCTATT
