# Supplementary material for: Identification of Dirofilaria immitis miRNA using illumina deep sequencing
Source: Vet Res. 2013 Jan 18;44(1):3. doi: 10.1186/1297-9716-44-3 (PMC3598945; doi:10.1186/1297-9716-44-3)
Supplement: Additional file 5 — List of predicted target unigenes of novel miRNA candidates. 88 104 target-sites are predicted by mapping the thirteen novel miRNA to 20,810 adult D. immitis unigenes, which were obtained by Illumina sequencing and Trinity assembling. [file 1297-9716-44-3-S5.xlsx]

## Sheet: Additional file 5
Additional file 5. List of predicted target unigenes of novel miRNA candidates.
miRNA and Alignment	Length	Predicted target unigene
>Dirofilaria_immites-m0001_3p	23	Unigene5_Sample_011046840
miRNA 3' CUUGCUUAGCAGCUUAGCCUACA 5'
|| |:| |||| |||||||
target 5' -CAC-AGUGGUCGU-UCGGAUGA 3'
>Dirofilaria_immites-m0001_3p	23	Unigene13_Sample_011046840
miRNA 3' CUUGCUUAGCAGCUUAGCCUACA 5'
:|||||||
target 5' -------------UGUCGGAUGC 3'
>Dirofilaria_immites-m0001_3p	23	Unigene15_Sample_011046840
miRNA 3' -CUUGCUUAGCAGCUUAGCCUACA- 5'
||| ||| |: ||:||||||
target 5' UGAAGGAA---UU--AUUGGAUGUU 3'
>Dirofilaria_immites-m0001_3p	23	Unigene41_Sample_011046840
miRNA 3' CUUGCUUAGCAGCU-UAGCCUACA 5'
||:| | :|:|||||
target 5' -----UAUUG-CUAUGUUGGAUGG 3'
>Dirofilaria_immites-m0001_3p	23	Unigene45_Sample_011046840
miRNA 3' CUUGC---UUAG--CAGCUUAGCCUACA 5'
||| |||: ||: |:|||||
target 5' -UACGUUCAAUUCGGUUUU-UUGGAUGA 3'
>Dirofilaria_immites-m0001_3p	23	Unigene53_Sample_011046840
miRNA 3' CUUGCUUAGCAGCUU--AGCCUACA 5'
||| |:|||||
target 5' ----------ACGACCUUUGGAUGA 3'
>Dirofilaria_immites-m0001_3p	23	Unigene55_Sample_011046840
miRNA 3' CUUGCUUAGCAGCUUAGCCUACA 5'
:||||:||
target 5' -------------UGUCGGGUGA 3'
>Dirofilaria_immites-m0001_3p	23	Unigene56_Sample_011046840
miRNA 3' CUUGCUUAGCAGCUUAGCCUACA- 5'
|| |||||||:|||
target 5' --------AGU-GAAUCGGGUGUA 3'
>Dirofilaria_immites-m0001_3p	23	Unigene65_Sample_011046840
miRNA 3' CUUGCUUAGCAGCUUAGCCUACA 5'
|||||||
target 5' --------------UUCGGAUGC 3'
>Dirofilaria_immites-m0001_3p	23	Unigene81_Sample_011046840
miRNA 3' -CUUGCUUA--GCAGCUU--AGCCUACA 5'
||| |:|| || | || |||||||
target 5' CGAAAGGAUGCCGCCAAAUUUCGGAUGA 3'
>Dirofilaria_immites-m0001_3p	23	Unigene86_Sample_011046840
miRNA 3' CUUGCUUAGCAGCUUAGCCUACA- 5'
|| |||||||||
target 5' ---------CUCCCAUCGGAUGUA 3'
>Dirofilaria_immites-m0001_3p	23	Unigene88_Sample_011046840
miRNA 3' -CUUGCUUAG--CAGCUUAGCCUACA 5'
||:|| ||: | || :|:|||||
target 5' AGAGCGUAUUUAGCCGCGUUGGAUGG 3'
>Dirofilaria_immites-m0001_3p	23	Unigene105_Sample_011046840
miRNA 3' CUUGCUUAGCAGCUUAGCCUACA 5'
|| |||:||:||
target 5' --------AGUA-AAUUGGGUGC 3'
>Dirofilaria_immites-m0001_3p	23	Unigene133_Sample_011046840
miRNA 3' CUUGCUUAGCAGCUUAGCCUACA- 5'
:|| || | |:||:|||
target 5' -CGCGUUUCA-CUU-UUGGGUGUU 3'
>Dirofilaria_immites-m0001_3p	23	Unigene138_Sample_011046840
miRNA 3' CUUGCUUAGCAGCUUAGCCUACA- 5'
|:||||||
target 5' --------------CUUGGAUGUU 3'
>Dirofilaria_immites-m0001_3p	23	Unigene141_Sample_011046840
miRNA 3' CUUGCUUAGCAGCUUAGCCUACA 5'
||:|||||
target 5' -------------UAUUGGAUGA 3'
>Dirofilaria_immites-m0001_3p	23	Unigene157_Sample_011046840
miRNA 3' CUUGCUUAGCAGCUUAGCCUACA 5'
:||||:||:||:||
target 5' -------CUGUCGGAUUGGGUGA 3'
>Dirofilaria_immites-m0001_3p	23	Unigene228_Sample_011046840
miRNA 3' CUUGCUUAGCAGCUUAGCCUACA 5'
|:|||||
target 5' --------------UUUGGAUGA 3'
>Dirofilaria_immites-m0001_3p	23	Unigene238_Sample_011046840
miRNA 3' CUUGCUUAGCAGCUUAGCCUACA 5'
|||||||
target 5' --------------UUCGGAUGA 3'
>Dirofilaria_immites-m0001_3p	23	Unigene254_Sample_011046840
miRNA 3' CUUGCUUAGCAGCUUAGCCUACA 5'
:||:|| |: ||:|||||
target 5' -UGCGGAU--UU--AUUGGAUGC 3'
>Dirofilaria_immites-m0001_3p	23	Unigene259_Sample_011046840
miRNA 3' CUUGCU--UAGCAGCUU-AGCCUACA 5'
:|| || || | |||||||
target 5' --CUGAAAAUGGUGGCUUUCGGAUGG 3'
>Dirofilaria_immites-m0001_3p	23	Unigene284_Sample_011046840
miRNA 3' CUUGCUUAGCAGCUUAGCCUACA 5'
|| |:|:|||||
target 5' --------AGU--AGUUGGAUGC 3'
>Dirofilaria_immites-m0001_3p	23	Unigene313_Sample_011046840
miRNA 3' CUUGCUUAGCAGCUUAGCCUACA- 5'
|| || ||||:||||||
target 5' ---AGAA--GU-GAAUUGGAUGUC 3'
>Dirofilaria_immites-m0001_3p	23	Unigene346_Sample_011046840
miRNA 3' CUUGCUUAGCAGCUUAGCCUACA- 5'
|:||:|||
target 5' --------------UUUGGGUGUU 3'
>Dirofilaria_immites-m0001_3p	23	Unigene355_Sample_011046840
miRNA 3' CUUGCUUAGCAGCUUAGCCUACA 5'
| :|:|||||
target 5' ----------CCUUGUUGGAUGG 3'
>Dirofilaria_immites-m0001_3p	23	Unigene368_Sample_011046840
miRNA 3' CUUGCUUAGCAGCUUAGCCUACA 5'
|||||||
target 5' --------------UUCGGAUGA 3'
>Dirofilaria_immites-m0001_3p	23	Unigene392_Sample_011046840
miRNA 3' CUUGCUUAGCAGCUUAGCCUACA 5'
|||| |:|||||
target 5' -------ACGUCUAUUUGGAUGC 3'
>Dirofilaria_immites-m0001_3p	23	Unigene395_Sample_011046840
miRNA 3' -CUUGCUUAGCAGCUU-AGCCUACA 5'
|| | || || |:||:||
target 5' UGAUGGCUCCGG-GAUUUUGGGUGA 3'
>Dirofilaria_immites-m0001_3p	23	Unigene409_Sample_011046840
miRNA 3' CUUGCUUAGCAGCUUAGCCUACA 5'
:||: |:| ||:|||||
target 5' ----UGAUU-UUGCAUUGGAUGA 3'
>Dirofilaria_immites-m0001_3p	23	Unigene423_Sample_011046840
miRNA 3' CUUGCUUAGCAGCUUAGCCUACA 5'
|:||:||
target 5' --------------UUUGGGUGG 3'
>Dirofilaria_immites-m0001_3p	23	Unigene438_Sample_011046840
miRNA 3' -CUUGCU-UAGCAGCUU-AGCCUACA 5'
|||:| :|:| :|| |:|||||
target 5' UGAAUGCUGUUGAUGAUUUUGGAUGA 3'
>Dirofilaria_immites-m0001_3p	23	Unigene439_Sample_011046840
miRNA 3' -CUUGCUUAGCAGCUU--AGCCUACA 5'
|| |||| | |:| |||||||
target 5' UGAUCGAAGCAA-GGAAUUCGGAUGA 3'
>Dirofilaria_immites-m0001_3p	23	Unigene450_Sample_011046840
miRNA 3' CUUGCUUAGCAGCUUAGCCUACA- 5'
|| |:||:|||
target 5' -----------AGAUUUGGGUGUG 3'
>Dirofilaria_immites-m0001_3p	23	Unigene463_Sample_011046840
miRNA 3' CUUGCUUAGCAGCU---U-AGCCUACA 5'
|:|:||:|| | |:|||||
target 5' ----CAGUUGUUGAUUCAGUUGGAUGA 3'
>Dirofilaria_immites-m0001_3p	23	Unigene464_Sample_011046840
miRNA 3' CUUGCUUAGCAGCUUAGCCUACA- 5'
|||:||||||
target 5' ------------UAAUUGGAUGUG 3'
>Dirofilaria_immites-m0001_3p	23	Unigene466_Sample_011046840
miRNA 3' CUUGCUUAGCAG-CUUAGCCUACA 5'
:||:|:| | |:|||||
target 5' --UUGAGUUGGGGGGGUUGGAUGG 3'
>Dirofilaria_immites-m0001_3p	23	Unigene496_Sample_011046840
miRNA 3' CUUGCUUAGCAGCUU--AGCCUACA- 5'
||:||:|| |:||||||
target 5' -----UAUUGUUGACAUUUGGAUGUA 3'
>Dirofilaria_immites-m0001_3p	23	Unigene511_Sample_011046840
miRNA 3' CUUGCUUAGCAGCUUAGCCUACA- 5'
:| ||: || |:||||||
target 5' --CUGCAUUUUC---UUGGAUGUU 3'
>Dirofilaria_immites-m0001_3p	23	Unigene525_Sample_011046840
miRNA 3' CUUGCUUAGCAGCUUAGCCUACA 5'
|:|:|||||
target 5' ------------UAGUUGGAUGG 3'
>Dirofilaria_immites-m0001_3p	23	Unigene535_Sample_011046840
miRNA 3' CUUGCUUAGCAGCUUAGCCUACA 5'
|:|||||
target 5' --------------UUUGGAUGA 3'
>Dirofilaria_immites-m0001_3p	23	Unigene571_Sample_011046840
miRNA 3' CUUGCUUAGCAGCUU--AGCCUACA 5'
:|:| | :|| |:|||||
target 5' --UUGGAAGGAUGACACUUGGAUGA 3'
>Dirofilaria_immites-m0001_3p	23	Unigene585_Sample_011046840
miRNA 3' CUUGCUUAG-CAGCUUAGCCUACA 5'
:|| ||:|| |:|||||
target 5' -----CGUCAGUUGAUUUGGAUGA 3'
>Dirofilaria_immites-m0001_3p	23	Unigene588_Sample_011046840
miRNA 3' CUUGCUU-AGCAGCUUAGCCUACA- 5'
||| || ||| |:||||||
target 5' ---AGAACUCUUCG--UUGGAUGUC 3'
>Dirofilaria_immites-m0001_3p	23	Unigene637_Sample_011046840
miRNA 3' CUUGCUUAGCAGCUUAGCCUACA 5'
|||:|||||
target 5' ------------UAAUUGGAUGA 3'
>Dirofilaria_immites-m0001_3p	23	Unigene674_Sample_011046840
miRNA 3' CUUGCUUAGCA--GCUUAGCCUACA 5'
||||| | :|: |:|||||
target 5' AAACGAUA-GAAGUGGUUUGGAUGA 3'
>Dirofilaria_immites-m0001_3p	23	Unigene694_Sample_011046840
miRNA 3' CUUGCUU--A---GCAGCUUAGCCUACA 5'
||:||| | :|| ||:|||||
target 5' AAAUGAAUUUAAAUGUAUUAUUGGAUGG 3'
>Dirofilaria_immites-m0001_3p	23	Unigene700_Sample_011046840
miRNA 3' CUUGCUUAGCAGCUUAGCCUACA 5'
|:|||||
target 5' --------------CUUGGAUGA 3'
>Dirofilaria_immites-m0001_3p	23	Unigene726_Sample_011046840
miRNA 3' CUUGCUUAGCAGCUUAGCCUACA 5'
:|| ||||:|||||
target 5' -------AUGUAGAAUUGGAUGG 3'
>Dirofilaria_immites-m0001_3p	23	Unigene749_Sample_011046840
miRNA 3' CUUGCU-UAGCAGCUUAGCCUACA 5'
|| ||:|| :|:|||||
target 5' -CACAUUAUUGUAU-GUUGGAUGA 3'
>Dirofilaria_immites-m0001_3p	23	Unigene778_Sample_011046840
miRNA 3' CUUGCUUAGCAGCUUAGCCUACA 5'
||| | |: |||||:||
target 5' ---AGAAAC-UUACAUCGGGUGC 3'
>Dirofilaria_immites-m0001_3p	23	Unigene817_Sample_011046840
miRNA 3' CUUGCUUAGC-AGCU--UAGCCUACA 5'
:|: | |:|| ||:|||||
target 5' --UUGGUUAGAUUGAAUAUUGGAUGG 3'
>Dirofilaria_immites-m0001_3p	23	Unigene823_Sample_011046840
miRNA 3' CUUGCUUA-GCAGCUUAGCCUACA 5'
:|:|| :| :|: |:|||||
target 5' UGAUGAUAAUGAUGGUUUGGAUGA 3'
>Dirofilaria_immites-m0001_3p	23	Unigene838_Sample_011046840
miRNA 3' CUUGCUUAGCAGCUUAGCCUACA 5'
|||:|||||
target 5' ------------AAAUUGGAUGG 3'
>Dirofilaria_immites-m0001_3p	23	Unigene858_Sample_011046840
miRNA 3' CUUGCUUAGCAGCUUAGCCUACA- 5'
|:||||||
target 5' --------------CUUGGAUGUU 3'
>Dirofilaria_immites-m0001_3p	23	Unigene880_Sample_011046840
miRNA 3' CUUGCUUAGCAGCUUAGCCUACA 5'
::| |:|: | |:|||||
target 5' UGGCAAGUUUACU--UUGGAUGG 3'
>Dirofilaria_immites-m0001_3p	23	Unigene886_Sample_011046840
miRNA 3' CUUGCUUAGCAGCUUAGCCUACA 5'
||:|||||
target 5' -------------CAUUGGAUGG 3'
>Dirofilaria_immites-m0001_3p	23	Unigene893_Sample_011046840
miRNA 3' CUUGC-UUAG-CAGCU--U--AGCCUACA 5'
|||| ::|| | :| | |:|||||
target 5' AAACGUGGUCUGAUGUGUAUUUUGGAUGA 3'
>Dirofilaria_immites-m0001_3p	23	Unigene898_Sample_011046840
miRNA 3' CUUGCUU-AGCAGCU---U-AGCCUACA- 5'
::|||| |: |||| | |:||||||
target 5' AGGCGAACUUAUCGAUUUACUUGGAUGUG 3'
>Dirofilaria_immites-m0001_3p	23	Unigene968_Sample_011046840
miRNA 3' CUUGCUUAGCAGCU---UAGCCUACA 5'
|:|| ||:||:||
target 5' ---------UUUGAAAUAUUGGGUGG 3'
>Dirofilaria_immites-m0001_3p	23	Unigene1005_Sample_011046840
miRNA 3' CUUGCUUAGCAGCUUAGCCUACA 5'
|| |||:|||||
target 5' ---------UUC-AAUUGGAUGA 3'
>Dirofilaria_immites-m0001_3p	23	Unigene1031_Sample_011046840
miRNA 3' CUUGCUUAGCAGCUUAGCCUACA 5'
:|:|||||
target 5' -------------UGUUGGAUGA 3'
>Dirofilaria_immites-m0001_3p	23	Unigene1032_Sample_011046840
miRNA 3' -CUUG--CUUAGCAGCUUAGCCUACA- 5'
||| || :|| || |:||||||
target 5' AGAAAUAGA--UGUAGAUUUGGAUGUA 3'
>Dirofilaria_immites-m0001_3p	23	Unigene1037_Sample_011046840
miRNA 3' CUUGCUUAG-CAGCUU--AGCCUACA- 5'
:|||| ||: | |:||||||
target 5' -UGCGAAACAGUU-AUUCUUGGAUGUU 3'
>Dirofilaria_immites-m0001_3p	23	Unigene1050_Sample_011046840
miRNA 3' CUUGCUUAGCAGCUUAGCCUACA- 5'
||| ||||: ||:||:|||
target 5' --UCGAUUCGUUC-AUUGGGUGUG 3'
>Dirofilaria_immites-m0001_3p	23	Unigene1072_Sample_011046840
miRNA 3' CUUGCUUAG--CAGCU--U---AGCCUACA 5'
:||||: | || | ||||:||
target 5' --CUGAAUUCAGCCGUACAUUUUCGGGUGG 3'
>Dirofilaria_immites-m0001_3p	23	Unigene1077_Sample_011046840
miRNA 3' -CUUGCUUAGCAGCUUAGCCUACA 5'
|||| || :|| |:|||||
target 5' CGAACUUAUACAUGAUUUGGAUGC 3'
>Dirofilaria_immites-m0001_3p	23	Unigene1087_Sample_011046840
miRNA 3' CUUG-CUUAGCAG--CU---U---AGCCUACA 5'
::| || ||||| |: | |:||:||
target 5' UGGCAGAUUCGUCCUGGCUUAUUAUUGGGUGA 3'
>Dirofilaria_immites-m0001_3p	23	Unigene1108_Sample_011046840
miRNA 3' -CUUGCUUAGC-AGC-UU---AGCCUACA 5'
||| |||| |:| || |:|||||
target 5' UGAAA-AAUCUUUUGCAAUGUUUGGAUGA 3'
>Dirofilaria_immites-m0001_3p	23	Unigene1118_Sample_011046840
miRNA 3' CUUGCUUAGCAGCUUAGCCUACA 5'
|| :||:||:||
target 5' ---------UUCAGAUUGGGUGA 3'
>Dirofilaria_immites-m0001_3p	23	Unigene1129_Sample_011046840
miRNA 3' CUUGCUUAGCAGCUU--AGCCUACA 5'
||| ||| | |:||:||
target 5' -UACGUAGCGU--AUUUUUGGGUGA 3'
>Dirofilaria_immites-m0001_3p	23	Unigene1130_Sample_011046840
miRNA 3' CUUGCUUAGCA-GCUU--AGCCUACA 5'
:|:| :|:| :|: |:|||||
target 5' AGAUGUGUUGCAUGGCUUUUGGAUGA 3'
>Dirofilaria_immites-m0001_3p	23	Unigene1139_Sample_011046840
miRNA 3' CUUGCUUAGCAGCUUAGCCUACA 5'
| ||||||||
target 5' -----------AGCAUCGGAUGG 3'
>Dirofilaria_immites-m0001_3p	23	Unigene1154_Sample_011046840
miRNA 3' CUUGCUUAGCAGCUU--AGCCUACA- 5'
:||||: | || |:||:|||
target 5' --CUGAAUUAAC-AAUUUUGGGUGUG 3'
>Dirofilaria_immites-m0001_3p	23	Unigene1185_Sample_011046840
miRNA 3' CUUGCUUAGCAGCUUAGCCUACA 5'
|:|||||
target 5' --------------UUUGGAUGC 3'
>Dirofilaria_immites-m0001_3p	23	Unigene1202_Sample_011046840
miRNA 3' CUUGCUUAGCAGCUUAGCCUACA- 5'
:|||| | | ||:||||||
target 5' CGACGA--CAUACUAUUGGAUGUU 3'
>Dirofilaria_immites-m0001_3p	23	Unigene1213_Sample_011046840
miRNA 3' CUUGCUUAGCAGCUUAGCCUACA 5'
|:||: ||:|||||
target 5' ------CUUGUU--AUUGGAUGG 3'
>Dirofilaria_immites-m0001_3p	23	Unigene1221_Sample_011046840
miRNA 3' CUUGCUUAGCAG-CU--UAGCCUACA 5'
:|:|| ||| |: :|:|||||
target 5' --UUGGAUGGUCAGGAAGUUGGAUGA 3'
>Dirofilaria_immites-m0001_3p	23	Unigene1226_Sample_011046840
miRNA 3' CUUGCUUAGCAGCUUAGCCUACA 5'
||:||||:|||||
target 5' --------AGUUGAAUUGGAUGA 3'
>Dirofilaria_immites-m0001_3p	23	Unigene1232_Sample_011046840
miRNA 3' CUUGCUUAGCAGCUUAGCCUACA 5'
||| |:|||||
target 5' ----------ACGA-UUGGAUGA 3'
>Dirofilaria_immites-m0001_3p	23	Unigene1243_Sample_011046840
miRNA 3' CUUGCUUAGCAGCUUAGCCUACA 5'
|:|||||
target 5' --------------UUUGGAUGA 3'
>Dirofilaria_immites-m0001_3p	23	Unigene1287_Sample_011046840
miRNA 3' CUUGCUUAGCAGC-UUAGCCUACA- 5'
||:| |||:||||||
target 5' --------AGUUGCAAUUGGAUGUG 3'
>Dirofilaria_immites-m0001_3p	23	Unigene1311_Sample_011046840
miRNA 3' -CUUG-CUUAGCAGCUU--AGCCUACA 5'
|||| | | ||: || |:|||||
target 5' UGAACAGCAAAGUUCAACCUUGGAUGA 3'
>Dirofilaria_immites-m0001_3p	23	Unigene1313_Sample_011046840
miRNA 3' CUUGCUUAGCAGCUUAGCCUACA 5'
|:|||||
target 5' --------------UUUGGAUGA 3'
>Dirofilaria_immites-m0001_3p	23	Unigene1324_Sample_011046840
miRNA 3' CUUGCUUAGCA-GCUU--AGCCUACA 5'
|:|| | :||| |:|||||
target 5' -CAUGACCAGGAUGAAGCUUGGAUGA 3'
>Dirofilaria_immites-m0001_3p	23	Unigene1340_Sample_011046840
miRNA 3' CUUGCUUAGCAGCUUAGCCUACA 5'
|:|||||
target 5' --------------UUUGGAUGA 3'
>Dirofilaria_immites-m0001_3p	23	Unigene1345_Sample_011046840
miRNA 3' CUUGC--UUAGCAGCUUAGCCUACA- 5'
:|| :||:| |||:||:|||
target 5' CGACAGAGAUUGGAAAAUUGGGUGUA 3'
>Dirofilaria_immites-m0001_3p	23	Unigene1350_Sample_011046840
miRNA 3' CUUGCUUAGCAGCUUAGCCUACA- 5'
|| |:||||||
target 5' ----------ACGU-UUGGAUGUC 3'
>Dirofilaria_immites-m0001_3p	23	Unigene1360_Sample_011046840
miRNA 3' CUUGCUUAGCAGCUUAGCCUACA 5'
|:|||||
target 5' --------------UUUGGAUGC 3'
>Dirofilaria_immites-m0001_3p	23	Unigene1373_Sample_011046840
miRNA 3' -CUUGCUUAGCAGCUUAGCCUACA 5'
|||| | || |:|||||
target 5' UGAACCU-UAAUCC--UUGGAUGA 3'
>Dirofilaria_immites-m0001_3p	23	Unigene1390_Sample_011046840
miRNA 3' CUUGCUUAGCAGCUUAGCCUACA 5'
|:|| || | :|:|||||
target 5' -CAUGAUUC-U---GUUGGAUGA 3'
>Dirofilaria_immites-m0001_3p	23	Unigene1400_Sample_011046840
miRNA 3' CUUGCUUAGC-AGCUU--AGCCUACA 5'
||| |: || |:|||||
target 5' ------CUCGCUUAAAUCUUGGAUGA 3'
>Dirofilaria_immites-m0001_3p	23	Unigene1460_Sample_011046840
miRNA 3' CUUGCUUAGCAGCUUAGCCUACA 5'
||||| | | |||:||:||
target 5' -CACGAAAC--C-AAUUGGGUGG 3'
>Dirofilaria_immites-m0001_3p	23	Unigene1488_Sample_011046840
miRNA 3' CUUGCUUAGCAGCUUAGCCUACA 5'
|||||||
target 5' --------------CUCGGAUGA 3'
>Dirofilaria_immites-m0001_3p	23	Unigene1491_Sample_011046840
miRNA 3' CUUGCUUAGCAGCUUAGCCUACA 5'
|||:| :| |:|||||
target 5' ----AAAUUGCUGC-UUGGAUGA 3'
>Dirofilaria_immites-m0001_3p	23	Unigene1496_Sample_011046840
miRNA 3' CUUGC--UUAGCAGCUUAGCCUACA- 5'
||| |||: | :||:||||||
target 5' -CACGUAAAUUA-CAGAUUGGAUGUG 3'
>Dirofilaria_immites-m0001_3p	23	Unigene1518_Sample_011046840
miRNA 3' CUUGCUUAGCAGCUUAGCCUACA- 5'
|:|| | | ||||:|||
target 5' ----GGAUGG-CAAUUCGGGUGUG 3'
>Dirofilaria_immites-m0001_3p	23	Unigene1520_Sample_011046840
miRNA 3' CUUGCUUAGCAGCU--U--AGCCUACA- 5'
:||:|: || | |:||||||
target 5' --UUGAGUUA--GAAUAUUUUGGAUGUG 3'
>Dirofilaria_immites-m0001_3p	23	Unigene1535_Sample_011046840
miRNA 3' CUUGCUUAGCAGCUUAGCCUACA- 5'
:|:|| || | |:||||||
target 5' UGAUGACUCAACC--UUGGAUGUC 3'
>Dirofilaria_immites-m0001_3p	23	Unigene1555_Sample_011046840
miRNA 3' CUUGCUUAGCA-GCUUAGCCUACA 5'
:|| | |:|||||
target 5' -------AUGUACU--UUGGAUGG 3'
>Dirofilaria_immites-m0001_3p	23	Unigene1557_Sample_011046840
miRNA 3' CUUGCUUAGC-AG-CUU-AGCCUACA 5'
||| |||| || |:| |:|||||
target 5' CAACUAAUCUCUCAGGAUUUGGAUGC 3'
>Dirofilaria_immites-m0001_3p	23	Unigene1559_Sample_011046840
miRNA 3' CUUGCU-UAGCAGCUU--AGCCUACA 5'
:| :|:|||||| |:|||||
target 5' -CGCUUUGUUGUCGAAAUUUGGAUGA 3'
>Dirofilaria_immites-m0001_3p	23	Unigene1561_Sample_011046840
miRNA 3' CUUGCUUAGCAGCU-U--AGCCUACA 5'
| ||| | |:|||||
target 5' --------AGCCGAUAUUUUGGAUGA 3'
>Dirofilaria_immites-m0001_3p	23	Unigene1605_Sample_011046840
miRNA 3' CUUGCUUAGCAGCUUAGCCUACA 5'
|:|||||
target 5' --------------UUUGGAUGA 3'
>Dirofilaria_immites-m0001_3p	23	Unigene1611_Sample_011046840
miRNA 3' CUUGCUUAGCAGCUUAGCCUACA 5'
|| :||: | ||:|||||
target 5' -CACUGAUUAU---AUUGGAUGC 3'
>Dirofilaria_immites-m0001_3p	23	Unigene1619_Sample_011046840
miRNA 3' CUUGCUUA-GCAGCUUAGCCUACA- 5'
||| | |:|| |:||||||
target 5' ---GGAAGGCAUUGA-UUGGAUGUC 3'
>Dirofilaria_immites-m0001_3p	23	Unigene1676_Sample_011046840
miRNA 3' CUUGCUUAGCAGCUUAGCCUACA 5'
|||:|||||
target 5' ------------AAAUUGGAUGG 3'
>Dirofilaria_immites-m0001_3p	23	Unigene1715_Sample_011046840
miRNA 3' CUUGCUUAGCAGC--U---UAGCCUACA- 5'
|||| |||| | ||:||||||
target 5' --UCGAA-CGUCUCAAAAAAUUGGAUGUU 3'
>Dirofilaria_immites-m0001_3p	23	Unigene1724_Sample_011046840
miRNA 3' CUUGCUUAGCAGCUUAGCCUACA- 5'
||| ||||||: |:||||||
target 5' CAAC-AAUCGUUU--UUGGAUGUG 3'
>Dirofilaria_immites-m0001_3p	23	Unigene1727_Sample_011046840
miRNA 3' CUUGCUUAGCAGCUUAGCCUACA- 5'
:|||||||||
target 5' ------------AGAUCGGAUGUC 3'
>Dirofilaria_immites-m0001_3p	23	Unigene1735_Sample_011046840
miRNA 3' CUUGCUUAGCAGCUUAGCCUACA 5'
| ||: |:|||||
target 5' ------CUGGUU---UUGGAUGA 3'
>Dirofilaria_immites-m0001_3p	23	Unigene1737_Sample_011046840
miRNA 3' CUUGCUUAGCAGCUUAGCCUACA 5'
|:|||||
target 5' --------------UUUGGAUGA 3'
>Dirofilaria_immites-m0001_3p	23	Unigene1752_Sample_011046840
miRNA 3' CUUGCUUAGCAGCUUAGCCUACA- 5'
|:||||||
target 5' --------------UUUGGAUGUU 3'
>Dirofilaria_immites-m0001_3p	23	Unigene1789_Sample_011046840
miRNA 3' -CUUGCUUAGCAGCUUAGCCUACA- 5'
|||| :| || | ||:||:|||
target 5' UGAACAGA-CG-CUUAUUGGGUGUU 3'
>Dirofilaria_immites-m0001_3p	23	Unigene1793_Sample_011046840
miRNA 3' CUUGCUUAGC--AGCUUAGCCUACA- 5'
|||| || |:||||||
target 5' ----CAAUCUGAUCUU-UUGGAUGUA 3'
>Dirofilaria_immites-m0001_3p	23	Unigene1799_Sample_011046840
miRNA 3' CUUGCUUAGCAGCUUAGCCUACA 5'
::|| :|: || |:|||||
target 5' UGGCG-GUU-UC---UUGGAUGA 3'
>Dirofilaria_immites-m0001_3p	23	Unigene1801_Sample_011046840
miRNA 3' CUUGCUUAGCAGCUUAGCCUACA 5'
|:|||||
target 5' --------------CUUGGAUGA 3'
>Dirofilaria_immites-m0001_3p	23	Unigene1810_Sample_011046840
miRNA 3' -CUUGCUUAGCAGCU---UAGCCUACA 5'
|:|:||| | || ||||||||
target 5' UGGAUGAAA--UGGAUUUAUCGGAUGA 3'
>Dirofilaria_immites-m0001_3p	23	Unigene1815_Sample_011046840
miRNA 3' CUUGCUUAGCAGCUUAGCCUACA 5'
|| ||||:|||||
target 5' --------GGUGGAAUUGGAUGC 3'
>Dirofilaria_immites-m0001_3p	23	Unigene1843_Sample_011046840
miRNA 3' CUUGCUUAGCAGCU-UAGCCUACA 5'
:|| ||:|||||
target 5' ----------AUGACAUUGGAUGG 3'
>Dirofilaria_immites-m0001_3p	23	Unigene1854_Sample_011046840
miRNA 3' CUUGCUUAGCAGCUUAGCCUACA 5'
:| ||:||:||
target 5' ----------CUGCAUUGGGUGC 3'
>Dirofilaria_immites-m0001_3p	23	Unigene1879_Sample_011046840
miRNA 3' CUUGCUUAGCAGCU-U--AGCCUACA 5'
:||:|:| :| | |:|||||
target 5' --UUGAGUUGCUGCCACUUUGGAUGC 3'
>Dirofilaria_immites-m0001_3p	23	Unigene1883_Sample_011046840
miRNA 3' CUUGCUUAGCAGCUUAGCCUACA 5'
|| |:|||||
target 5' ---------AUCAU-UUGGAUGG 3'
>Dirofilaria_immites-m0001_3p	23	Unigene1888_Sample_011046840
miRNA 3' CUUGCU--UAGCAGCUUAGCCUACA- 5'
:||| | :| ||| |:||||||
target 5' -UGCGAUAAAUG-CGAUUUGGAUGUC 3'
>Dirofilaria_immites-m0001_3p	23	Unigene1908_Sample_011046840
miRNA 3' CUUGCUUAGC-AGCU-UAGCCUACA 5'
|:|| |||| ||:||:||
target 5' ---AGGAUAGUUCGAAAUUGGGUGC 3'
>Dirofilaria_immites-m0001_3p	23	Unigene1920_Sample_011046840
miRNA 3' CUUGCUUAGC-AGCU-UAGCCUACA 5'
:|:|||| |: :|:|||||
target 5' --GUGGAUCGAUUAGCGUUGGAUGA 3'
>Dirofilaria_immites-m0001_3p	23	Unigene1945_Sample_011046840
miRNA 3' CUUGCUUAGCAGCUUAGCCUACA 5'
||| |||| | ||:|||||
target 5' AAAC-AAUC--C--AUUGGAUGG 3'
>Dirofilaria_immites-m0001_3p	23	Unigene1951_Sample_011046840
miRNA 3' CUUGCUUAGCAGCUU-AGCCUACA 5'
:| ||| ||: |:|||||
target 5' --CUGUUUCGG-GAGCUUGGAUGA 3'
>Dirofilaria_immites-m0001_3p	23	Unigene1956_Sample_011046840
miRNA 3' CUUGCUUAGCAGCUUAGCCUACA- 5'
|:||: |:||||||
target 5' ------UUUGUU---UUGGAUGUU 3'
>Dirofilaria_immites-m0001_3p	23	Unigene1982_Sample_011046840
miRNA 3' CUUGCU---UA--GCAGCUUAGCCUACA 5'
:|||| || | || |:||:||
target 5' CGACGAUUCAUAGCAAAGAUUUGGGUGA 3'
>Dirofilaria_immites-m0001_3p	23	Unigene2010_Sample_011046840
miRNA 3' CUUGCUUAG---CA-GCU---U---AGCCUACA- 5'
|||| || || :|| | ||||:|||
target 5' -CACGACUCAGGGUGUGAUUCAUAUUCGGGUGUG 3'
>Dirofilaria_immites-m0001_3p	23	Unigene2013_Sample_011046840
miRNA 3' CUUGCUUAGCAGCUUAGCCUACA 5'
|:||:||
target 5' --------------UUUGGGUGC 3'
>Dirofilaria_immites-m0001_3p	23	Unigene2019_Sample_011046840
miRNA 3' CUUGCUUAGCAGC-U---U---AGCCUACA 5'
|| || ||||:| | | ||||:||
target 5' CAAGGAUUCGUUGAAGGAAUCAUCGGGUGG 3'
>Dirofilaria_immites-m0001_3p	23	Unigene2030_Sample_011046840
miRNA 3' CUUGCUUAGCAGCU-UAGCCUACA 5'
|| :|:||:||
target 5' -----------AGAGGUUGGGUGA 3'
>Dirofilaria_immites-m0001_3p	23	Unigene2046_Sample_011046840
miRNA 3' -CUUGCUUA-GCAGCUU---AGCCUACA- 5'
|| |: | || | |:||||||
target 5' AGAUGGGUACCAUCUUAUUCUUGGAUGUG 3'
>Dirofilaria_immites-m0001_3p	23	Unigene2071_Sample_011046840
miRNA 3' CUUGCUUAGCAGCUUAGCCUACA- 5'
|:||||||
target 5' --------------UUUGGAUGUA 3'
>Dirofilaria_immites-m0001_3p	23	Unigene2087_Sample_011046840
miRNA 3' CUUGCUUAGCAGCUUAGCCUACA- 5'
||| ::| | |||||||||
target 5' CAACCGGUA-UAAUAUCGGAUGUU 3'
>Dirofilaria_immites-m0001_3p	23	Unigene2115_Sample_011046840
miRNA 3' CUUGCU-UAGCAGCUUAGCCUACA 5'
|| ||| |: |:|||||
target 5' ---AGAUAUCAUUU--UUGGAUGG 3'
>Dirofilaria_immites-m0001_3p	23	Unigene2117_Sample_011046840
miRNA 3' CUUGCUUAGCAGCUUAGCCUACA 5'
||| || :|:||:||
target 5' ----CAAUAUUCU-GUUGGGUGA 3'
>Dirofilaria_immites-m0001_3p	23	Unigene2121_Sample_011046840
miRNA 3' CUUGCUUAGCAGCUUAGCCUACA 5'
||| | |: ||||||||
target 5' ---AGAACCAUUU-AUCGGAUGC 3'
>Dirofilaria_immites-m0001_3p	23	Unigene2124_Sample_011046840
miRNA 3' CUUGCUUAGCAGCUUAGCCUACA- 5'
||| |:||:|||
target 5' ----------ACGA-UUGGGUGUA 3'
>Dirofilaria_immites-m0001_3p	23	Unigene2132_Sample_011046840
miRNA 3' -CUUG--CUUAGCAGCU-UAGCCUACA 5'
||| ||| |||| ||:|||||
target 5' UGAAACAGAAAU-UCGAAAUUGGAUGA 3'
>Dirofilaria_immites-m0001_3p	23	Unigene2144_Sample_011046840
miRNA 3' CUUGCUUAGCAGCUUAGCCUACA 5'
|| || |:|||||
target 5' -------ACGGGGAUUUGGAUGC 3'
>Dirofilaria_immites-m0001_3p	23	Unigene2170_Sample_011046840
miRNA 3' CUUGCUUAGCAGCUUAGCCUACA 5'
|||||: |:|||||
target 5' -----CAUCGUUU--UUGGAUGA 3'
>Dirofilaria_immites-m0001_3p	23	Unigene2174_Sample_011046840
miRNA 3' CUUGCUUAGCAGCU-UAGCCUACA 5'
:|| ||:|||||
target 5' ----------AUGAAAUUGGAUGG 3'
>Dirofilaria_immites-m0001_3p	23	Unigene2176_Sample_011046840
miRNA 3' CUUGCUUAGCAGCUUAGCCUACA 5'
:| :|:| | ||:|||||
target 5' -UGCU-GUUGCCACAUUGGAUGC 3'
>Dirofilaria_immites-m0001_3p	23	Unigene2187_Sample_011046840
miRNA 3' CUUGCUUAGC-AGCUUAGCCUACA 5'
||:||||:| |:| ||:||:||
target 5' UAAUGAAUUGCUUGCAUUGGGUGC 3'
>Dirofilaria_immites-m0001_3p	23	Unigene2193_Sample_011046840
miRNA 3' CUUGCUUAGC--AGCUUAGCCUACA 5'
|| |:| |: |:|||||
target 5' ---AGAUUUGGAUUAU-UUGGAUGC 3'
>Dirofilaria_immites-m0001_3p	23	Unigene2194_Sample_011046840
miRNA 3' -CUUGCUUAGCAGCU--UAGCCUACA 5'
|||:| | ||| ||:|||||
target 5' AGAAUGGGUAAACGAAGAUUGGAUGA 3'
>Dirofilaria_immites-m0001_3p	23	Unigene2203_Sample_011046840
miRNA 3' CUUGCUUAGCAGCUUAGCCUACA 5'
|||||||
target 5' --------------UUCGGAUGC 3'
>Dirofilaria_immites-m0001_3p	23	Unigene2237_Sample_011046840
miRNA 3' CUUGCUUAGCAGCUUAGCCUACA 5'
||| ||| |: |:|||||
target 5' CAAC--AUCCUUC--UUGGAUGA 3'
>Dirofilaria_immites-m0001_3p	23	Unigene2245_Sample_011046840
miRNA 3' CUUGC-UUAGCAGCUUAGCCUACA 5'
|||| ::|| || |||:||:||
target 5' UAACGCGGUC-UCCAAUUGGGUGC 3'
>Dirofilaria_immites-m0001_3p	23	Unigene2264_Sample_011046840
miRNA 3' CUUGCUUAGCAGCUUAGCCUACA 5'
||:|||||
target 5' -------------UAUUGGAUGG 3'
>Dirofilaria_immites-m0001_3p	23	Unigene2266_Sample_011046840
miRNA 3' CUUGCUUAGCAGCUUAGCCUACA 5'
:||| | |: |:|||||
target 5' --UUGAACCUUUU--UUGGAUGA 3'
>Dirofilaria_immites-m0001_3p	23	Unigene2280_Sample_011046840
miRNA 3' CUUGCUUAGCAGCUUAGCCUACA- 5'
||:||||||
target 5' -------------CAUUGGAUGUA 3'
>Dirofilaria_immites-m0001_3p	23	Unigene2283_Sample_011046840
miRNA 3' -CUUGCUUAGCAGCUUAGCCUACA- 5'
||||| |:|||||||:||||||
target 5' CGAACGUUUUGUCGAAUUGGAUGUG 3'
>Dirofilaria_immites-m0001_3p	23	Unigene2292_Sample_011046840
miRNA 3' -CUUGCUUAGCAGCUUAGCCUACA 5'
||| |||| |:| |:|||||
target 5' UGAAGAAAUC-UUGU-UUGGAUGG 3'
>Dirofilaria_immites-m0001_3p	23	Unigene2311_Sample_011046840
miRNA 3' CUUGCUUAGCAGCU--UAGCCUACA 5'
|:| | || :|:|||||
target 5' ---AGGA-CAAAGAAAGUUGGAUGG 3'
>Dirofilaria_immites-m0001_3p	23	Unigene2337_Sample_011046840
miRNA 3' CUUGCUUAGCAGCUUAGCCUACA 5'
||:||:||
target 5' -------------CAUUGGGUGA 3'
>Dirofilaria_immites-m0001_3p	23	Unigene2342_Sample_011046840
miRNA 3' CUUGCUUAGCAGCUUAGCCUACA 5'
||:|||||
target 5' -------------UAUUGGAUGA 3'
>Dirofilaria_immites-m0001_3p	23	Unigene2357_Sample_011046840
miRNA 3' CUUGC-UUA--GCAGCUUAGCCUACA 5'
:||| || :|| :||:||:||
target 5' UGACGUAAGGAUGUA-GAUUGGGUGA 3'
>Dirofilaria_immites-m0001_3p	23	Unigene2359_Sample_011046840
miRNA 3' CUUGCUUAGCAG-CUU-AGCCUACA- 5'
||:||: | |:||:|||
target 5' ------AUUGUUAGUGUUUGGGUGUU 3'
>Dirofilaria_immites-m0001_3p	23	Unigene2369_Sample_011046840
miRNA 3' -CUUGCUUAGC--AGCUUAGCCUACA 5'
|||: |||:| |: ||:||:||
target 5' GGAAU-AAUUGGAUUUUAUUGGGUGG 3'
>Dirofilaria_immites-m0001_3p	23	Unigene2373_Sample_011046840
miRNA 3' CUUGCUUAGCAGCUUAGCCUACA 5'
:||| | :|||||||:||
target 5' --UUGAAGAGCUGAAUCGGGUGC 3'
>Dirofilaria_immites-m0001_3p	23	Unigene2404_Sample_011046840
miRNA 3' CUUGCUUAGCAGC-UU---AGCCUACA- 5'
||:|: | || |:||||||
target 5' ---AGAGUUCUAUAAAAACUUGGAUGUA 3'
>Dirofilaria_immites-m0001_3p	23	Unigene2406_Sample_011046840
miRNA 3' CUUGCUUAG-CAGC--UUAGCCUACA- 5'
||: |: ||: :|||||:|||
target 5' --CCGGUUUAGUUAGAGAUCGGGUGUA 3'
>Dirofilaria_immites-m0001_3p	23	Unigene2421_Sample_011046840
miRNA 3' CUUGCUUAGCAGC--UU---AGCCUACA 5'
:|||| || || |||||||
target 5' --UUGAAUAUUCUAAAAACUUCGGAUGC 3'
>Dirofilaria_immites-m0001_3p	23	Unigene2424_Sample_011046840
miRNA 3' CUUGCUUAGCAGCUUAGCCUACA- 5'
|:|| ||| ||||:|||
target 5' ---AGGAU-GUCU--UCGGGUGUU 3'
>Dirofilaria_immites-m0001_3p	23	Unigene2431_Sample_011046840
miRNA 3' CUUGCUU--AGCA--GCUUAGCCUACA 5'
||:|: |:| :|| |:|||||
target 5' UAAUGGCUCUUGCAGUGAUUUGGAUGA 3'
>Dirofilaria_immites-m0001_3p	23	Unigene2439_Sample_011046840
miRNA 3' CUUGCUUAGCAGCUUAGCCUACA 5'
|||||||
target 5' --------------UUCGGAUGA 3'
>Dirofilaria_immites-m0001_3p	23	Unigene2449_Sample_011046840
miRNA 3' CUUGCUU--AGCAGCUU---AGCCUACA- 5'
||:| |:||||:| |:||||||
target 5' --UCGGAAUUUGUCGGAAUCUUGGAUGUU 3'
>Dirofilaria_immites-m0001_3p	23	Unigene2470_Sample_011046840
miRNA 3' CUUGCUUAGCAGCUUAGCCUACA 5'
|:|||||
target 5' --------------CUUGGAUGA 3'
>Dirofilaria_immites-m0001_3p	23	Unigene2471_Sample_011046840
miRNA 3' CUUGCUUAGCAGCUUAGCCUACA 5'
:| | ||:|||||
target 5' -------CUGCCACAUUGGAUGC 3'
>Dirofilaria_immites-m0001_3p	23	Unigene2480_Sample_011046840
miRNA 3' CUUGCUUAGCAGCUUAGCCUACA 5'
||| || ||| |:|||||
target 5' CAACU--UC-UCGU-UUGGAUGC 3'
>Dirofilaria_immites-m0001_3p	23	Unigene2492_Sample_011046840
miRNA 3' CUUGCUUAGCAGCUUAGCCUACA- 5'
::|:||||||
target 5' ------------AGGUUGGAUGUC 3'
>Dirofilaria_immites-m0001_3p	23	Unigene2522_Sample_011046840
miRNA 3' CUUGCUU--AGCAGCUU--AGCCUACA 5'
:|| || | || |||||||
target 5' --UUGAUUUUC-UGGAUUUUCGGAUGA 3'
>Dirofilaria_immites-m0001_3p	23	Unigene2528_Sample_011046840
miRNA 3' CUUGCUUAGCAGCUU--AGCCUACA- 5'
|:|| ||||||||
target 5' ---------AUUGACCUUCGGAUGUA 3'
>Dirofilaria_immites-m0001_3p	23	Unigene2571_Sample_011046840
miRNA 3' CUUGCUUAGCAGCU---UAGCCUACA- 5'
:|||| |:|| ||:||||||
target 5' --UUGAAU--UUGAUGUAUUGGAUGUA 3'
>Dirofilaria_immites-m0001_3p	23	Unigene2573_Sample_011046840
miRNA 3' CUUGCUUAGCAGCUU-AGCCUACA- 5'
:||| |:||||||
target 5' ----------AUGAAUUUGGAUGUG 3'
>Dirofilaria_immites-m0001_3p	23	Unigene2575_Sample_011046840
miRNA 3' CUUGCUUAGCAGCUUAGCCUACA 5'
|:|||| |: |:|||||
target 5' -UAUGAAUAUUUAU-UUGGAUGA 3'
>Dirofilaria_immites-m0001_3p	23	Unigene2576_Sample_011046840
miRNA 3' CUUGCUUAGCAGC-UU--AGCCUACA- 5'
:| |||| | || |:||||||
target 5' -UGC-AAUCCUAGCAAGUUUGGAUGUU 3'
>Dirofilaria_immites-m0001_3p	23	Unigene2596_Sample_011046840
miRNA 3' CUUGCUUAGCAGCUUAGCCUACA- 5'
|:||||||
target 5' --------------UUUGGAUGUU 3'
>Dirofilaria_immites-m0001_3p	23	Unigene2603_Sample_011046840
miRNA 3' CUUGCUUAGCAGCUUAGCCUACA 5'
:|:|||| || ||:|||||
target 5' AGAUGAAU--UCU-AUUGGAUGA 3'
>Dirofilaria_immites-m0001_3p	23	Unigene2620_Sample_011046840
miRNA 3' CUUGCUUAGCAGCUUAGCCUACA 5'
||:|||||
target 5' -------------UAUUGGAUGG 3'
>Dirofilaria_immites-m0001_3p	23	Unigene2647_Sample_011046840
miRNA 3' CUUGCUUAGCAGCUUAGCCUACA 5'
|||| || :|:|||||
target 5' ---AGAAU--UCAUGUUGGAUGG 3'
>Dirofilaria_immites-m0001_3p	23	Unigene2683_Sample_011046840
miRNA 3' CUUGCUUAGCAGCU--UAGCCUACA 5'
|| :|| ||:|||||
target 5' ------CUCAAUGAUAAUUGGAUGG 3'
>Dirofilaria_immites-m0001_3p	23	Unigene2690_Sample_011046840
miRNA 3' CUUGC-UU--AGCAGCUUAGCCUACA 5'
||:| || || || |:|||||
target 5' UAAUGCAACCUCUUC---UUGGAUGC 3'
>Dirofilaria_immites-m0001_3p	23	Unigene2718_Sample_011046840
miRNA 3' CUUGCUUAGCAGCU-UAGCCUACA 5'
|||||| |: ||:|||||
target 5' AAACGAAGAAUUUUUAUUGGAUGA 3'
>Dirofilaria_immites-m0001_3p	23	Unigene2730_Sample_011046840
miRNA 3' CUUGCUU---AGCAGCUUAGCCUACA 5'
:||| || |:||:|||||
target 5' --UUGAAAAUUCA--GGAUUGGAUGA 3'
>Dirofilaria_immites-m0001_3p	23	Unigene2739_Sample_011046840
miRNA 3' CUUGCUUAGCAGCUUAGCCUACA- 5'
:|| :||||||||
target 5' -------GUGUAU-GUCGGAUGUG 3'
>Dirofilaria_immites-m0001_3p	23	Unigene2741_Sample_011046840
miRNA 3' CUUGCUUAGCAGCU--UAGCCUACA 5'
:|:|| | || :|:||:||
target 5' --CUGGAUA-UAGAACGUUGGGUGG 3'
>Dirofilaria_immites-m0001_3p	23	Unigene2771_Sample_011046840
miRNA 3' CUUGCUUAGCAGCUUAGCCUACA 5'
||||||||
target 5' -------------UAUCGGAUGC 3'
>Dirofilaria_immites-m0001_3p	23	Unigene2802_Sample_011046840
miRNA 3' -CUUG-CUUAGCAGCUU--AGCCUACA- 5'
|:|| ||| ||| ||| |:||||||
target 5' UGGACUGAACCGU-GAAAUUUGGAUGUU 3'
>Dirofilaria_immites-m0001_3p	23	Unigene2814_Sample_011046840
miRNA 3' CUUGCUUAGCAGCUUAGCCUACA- 5'
||||:|||
target 5' --------------UUCGGGUGUC 3'
>Dirofilaria_immites-m0001_3p	23	Unigene2820_Sample_011046840
miRNA 3' CUUGCUUA-GCAGCUU---AGCCUACA 5'
||: :||: || |:|||||
target 5' --CCGGUGCUGUUAAAUAUUUGGAUGC 3'
>Dirofilaria_immites-m0001_3p	23	Unigene2822_Sample_011046840
miRNA 3' CUUGCUUAGCAG--CUU---AGCCUACA 5'
|:||| | ||| |:||:||
target 5' ----AAGUCGGCAAGAAAGUUUGGGUGA 3'
>Dirofilaria_immites-m0001_3p	23	Unigene2824_Sample_011046840
miRNA 3' -CUUGCUUAGCAGCUUAGCCUACA 5'
|||| ||| |: |:|||||
target 5' CGAACAAAUA-UU---UUGGAUGA 3'
>Dirofilaria_immites-m0001_3p	23	Unigene2825_Sample_011046840
miRNA 3' CUUGC--UUAGCAGCUU-AGCCUACA 5'
||| |||: | | |:|||||
target 5' UAACAAUAAUUCUGGCAUUUGGAUGA 3'
>Dirofilaria_immites-m0001_3p	23	Unigene2865_Sample_011046840
miRNA 3' CUUGCUUAGCAGCUUAGCCUACA- 5'
:||: ||||||:|||
target 5' -------AUGUU-AAUCGGGUGUA 3'
>Dirofilaria_immites-m0001_3p	23	Unigene2884_Sample_011046840
miRNA 3' CUUGCUUAGCAGCUUAGCCUACA- 5'
||||||||
target 5' --------------UUCGGAUGUC 3'
>Dirofilaria_immites-m0001_3p	23	Unigene2899_Sample_011046840
miRNA 3' -CUUG--CUUAGCAGCUUAGCCUACA- 5'
||| || ||| |:||||||
target 5' AGAAAAAGAUA-GUC---UUGGAUGUG 3'
>Dirofilaria_immites-m0001_3p	23	Unigene2914_Sample_011046840
miRNA 3' CUUGCUUAGCAGC-U--UAGCCUACA- 5'
|||:|:||:| | ||:||:|||
target 5' --UCGAGUUGUUGUAUUAUUGGGUGUC 3'
>Dirofilaria_immites-m0001_3p	23	Unigene2916_Sample_011046840
miRNA 3' CUUGCUUAGCAGCU-UAGCCUACA 5'
||:|: || :|| ||:||:||
target 5' AAAUGGCGCGGUGACAUUGGGUGG 3'
>Dirofilaria_immites-m0001_3p	23	Unigene2920_Sample_011046840
miRNA 3' CUUGCUUAGCA-GCUUAGCCUACA- 5'
||:| | ||:||||||
target 5' -----CAUUGAGCAUAUUGGAUGUU 3'
>Dirofilaria_immites-m0001_3p	23	Unigene2930_Sample_011046840
miRNA 3' CUUGCUUAGCAGCUUAGCCUACA 5'
||||: || |:|:|||||
target 5' -CACGAGA--UC-AGUUGGAUGG 3'
>Dirofilaria_immites-m0001_3p	23	Unigene2942_Sample_011046840
miRNA 3' CUUGCUUAG-CAGCU-U--AGCCUACA 5'
|| || ||| | |:|||||
target 5' --UCGUUUCUGUCUCUACUUUGGAUGC 3'
>Dirofilaria_immites-m0001_3p	23	Unigene2953_Sample_011046840
miRNA 3' CUUGCUUAGCAGCUUAGCCUACA 5'
|: |||||||||
target 5' ---------AUUUAAUCGGAUGA 3'
>Dirofilaria_immites-m0001_3p	23	Unigene2956_Sample_011046840
miRNA 3' CUUGCUUAGCAGCU---UAGCCUACA 5'
:|| ||:|||||
target 5' ----------AUGAAUUAUUGGAUGC 3'
>Dirofilaria_immites-m0001_3p	23	Unigene2960_Sample_011046840
miRNA 3' CUUGCUUAGCAGCUU--AGCCUACA 5'
||| ||: || | |:|||||
target 5' AAACUUAUU-UCCAUUUUUGGAUGA 3'
>Dirofilaria_immites-m0001_3p	23	Unigene2992_Sample_011046840
miRNA 3' CUUGC-UUAGC--AGCU-UAGCCUACA- 5'
|||| |:||| |:|| :|:||:|||
target 5' AAACGAAGUCGGGUUGAUGUUGGGUGUU 3'
>Dirofilaria_immites-m0001_3p	23	Unigene3013_Sample_011046840
miRNA 3' CUUGCUUAGCA-GCUUAGCCUACA 5'
:|: |||| : |:|||||
target 5' --CUGGCUCGUAUU--UUGGAUGG 3'
>Dirofilaria_immites-m0001_3p	23	Unigene3045_Sample_011046840
miRNA 3' CUUGCUUAGCAGCUUAGCCUACA 5'
|:| |:| | ||:|||||
target 5' -UAUGGGUUG-C--AUUGGAUGC 3'
>Dirofilaria_immites-m0001_3p	23	Unigene3054_Sample_011046840
miRNA 3' CUUGCUUAGCAGCUUAGCCUACA 5'
|| |:|||||
target 5' ----------ACGU-UUGGAUGC 3'
>Dirofilaria_immites-m0001_3p	23	Unigene3086_Sample_011046840
miRNA 3' CUUGCUUA-GCAGCUU-AGCCUACA 5'
||| :|| | |:||:||
target 5' --CCGAUGCUGUAGCUCUUGGGUGG 3'
>Dirofilaria_immites-m0001_3p	23	Unigene3111_Sample_011046840
miRNA 3' CUUGCUUAGCAGCUU--AGCCUACA 5'
||| |:|||||
target 5' -----------GGAAUUUUGGAUGA 3'
>Dirofilaria_immites-m0001_3p	23	Unigene3118_Sample_011046840
miRNA 3' CUUGCUUAGCAGCUUAGCCUACA 5'
|:||:||
target 5' --------------UUUGGGUGC 3'
>Dirofilaria_immites-m0001_3p	23	Unigene3123_Sample_011046840
miRNA 3' CUUGCU--UAGC---A-GCUUAGCCUACA- 5'
:|:|| |||| | | |:||||||
target 5' UGAUGAGCAUCGCAAUUCUUCUUGGAUGUG 3'
>Dirofilaria_immites-m0001_3p	23	Unigene3128_Sample_011046840
miRNA 3' CUUGCU--UAGCAGCUUAGCCUACA- 5'
|||| || | |||:||||||
target 5' AAACGCUUAUAUUAUAAUUGGAUGUU 3'
>Dirofilaria_immites-m0001_3p	23	Unigene3145_Sample_011046840
miRNA 3' -CUUGCUUAGC--AGCUUAGCCUACA- 5'
|||: :||: || ||||||||
target 5' GGAAUUGAUUAAUUCC--UCGGAUGUA 3'
>Dirofilaria_immites-m0001_3p	23	Unigene3148_Sample_011046840
miRNA 3' CUUGCUUAGCAGCUU-AGCCUACA 5'
:| :||: |||| |||||||
target 5' -UGCUGAUUCUCGACCUCGGAUGC 3'
>Dirofilaria_immites-m0001_3p	23	Unigene3166_Sample_011046840
miRNA 3' CUUGCUUAG-CAGC-UU---AGCCUACA 5'
:||||| |||| || |:|||||
target 5' UGACGAAAUAGUCGCAAAAUUUGGAUGA 3'
>Dirofilaria_immites-m0001_3p	23	Unigene3171_Sample_011046840
miRNA 3' -CUUGCU-UA-GCAGCU---U--AGCCUACA- 5'
|||:| | ||| || | |:||||||
target 5' AGAAUGUUACCCGUGGAAAUAUAUUGGAUGUC 3'
>Dirofilaria_immites-m0001_3p	23	Unigene3174_Sample_011046840
miRNA 3' CUUGCUUAG-CAGC--U---UAGCCUACA 5'
:|: || ||| | :|:|||||
target 5' --UUGGUUCUGUCAAUAACAGUUGGAUGG 3'
>Dirofilaria_immites-m0001_3p	23	Unigene3188_Sample_011046840
miRNA 3' CUUGCUUAGCAGCUUAGCCUACA 5'
:|:|| |: |:|||||
target 5' --GUGGAUAAUUUU-UUGGAUGA 3'
>Dirofilaria_immites-m0001_3p	23	Unigene3196_Sample_011046840
miRNA 3' CUUGCU-UAGCAGCUUAGCCUACA 5'
|| :| || |||:|||||
target 5' -UACCAUGUGGUACAAUUGGAUGG 3'
>Dirofilaria_immites-m0001_3p	23	Unigene3208_Sample_011046840
miRNA 3' CUUGCUUAGCAGCUUAGCCUACA 5'
|:|:|||||
target 5' ------------AAGUUGGAUGA 3'
>Dirofilaria_immites-m0001_3p	23	Unigene3210_Sample_011046840
miRNA 3' CUUGCUUAGCAGCUUAGCCUACA 5'
||| |:||: |:|||||
target 5' CAACAUUUUGUU---UUGGAUGA 3'
>Dirofilaria_immites-m0001_3p	23	Unigene3217_Sample_011046840
miRNA 3' -CUUGCUUAGCAG-C-UUAGCCUACA 5'
|| | :|| | |:|:|||||
target 5' AGAUGGC--UGUGAGCAGUUGGAUGA 3'
>Dirofilaria_immites-m0001_3p	23	Unigene3230_Sample_011046840
miRNA 3' CUUGCUUAGCAGC--UUAGCCUACA 5'
:|| || || |||:|||||
target 5' --GUGAUUC-UCUAUAAUUGGAUGA 3'
>Dirofilaria_immites-m0001_3p	23	Unigene3232_Sample_011046840
miRNA 3' CUUGCUUAGCAGCU--UAGCCUACA 5'
||:||:|| :|:||:||
target 5' -----CAUUGUUGAUUGUUGGGUGA 3'
>Dirofilaria_immites-m0001_3p	23	Unigene3235_Sample_011046840
miRNA 3' CUUGCUUAGCAGCUUAGCCUACA 5'
||:||:||
target 5' -------------CAUUGGGUGC 3'
>Dirofilaria_immites-m0001_3p	23	Unigene3238_Sample_011046840
miRNA 3' CUUGCU--UAGC--AGCUUAGCCUACA 5'
:|| ||: ||| |:|||||
target 5' -UGCGUUUAUUACAUCG--UUGGAUGC 3'
>Dirofilaria_immites-m0001_3p	23	Unigene3241_Sample_011046840
miRNA 3' CUUGCUUAGCAGCUUAGCCUACA 5'
|:| ||||:|||||
target 5' ------UUUGAAGAAUUGGAUGA 3'
>Dirofilaria_immites-m0001_3p	23	Unigene3244_Sample_011046840
miRNA 3' CUUGCUUAGCAGC-UUAGCCUACA 5'
:| ||| || |:|:|||||
target 5' --GUGCAUCAUCUCAGUUGGAUGA 3'
>Dirofilaria_immites-m0001_3p	23	Unigene3257_Sample_011046840
miRNA 3' -CUUGC--UUAGCAGCUUAGCCUACA 5'
||:| ||| || |:||:||
target 5' AGAGCCCAAAUA-UC---UUGGGUGG 3'
>Dirofilaria_immites-m0001_3p	23	Unigene3289_Sample_011046840
miRNA 3' CUUGCUUAGC-AGCU---U-AGCCUACA- 5'
:||||| || | : |:||||||
target 5' --UUGAAUCCUUCUACCUGUUUGGAUGUC 3'
>Dirofilaria_immites-m0001_3p	23	Unigene3293_Sample_011046840
miRNA 3' CUUGCUUAGCAGCUUAGCCUACA 5'
|:|| |:||:|||||
target 5' ------UUUGU-GGAUUGGAUGG 3'
>Dirofilaria_immites-m0001_3p	23	Unigene3304_Sample_011046840
miRNA 3' CUUGCUUAGCAGCUU-AGCCUACA 5'
|| ||||| |:|||||
target 5' ---AGACA-GUCGACCUUGGAUGC 3'
>Dirofilaria_immites-m0001_3p	23	Unigene3307_Sample_011046840
miRNA 3' CUUGCUUAGCAGCUU-AGCCUACA- 5'
|:| :||| |:||||||
target 5' ------CUUGAUGAACUUGGAUGUA 3'
>Dirofilaria_immites-m0001_3p	23	Unigene3314_Sample_011046840
miRNA 3' CUUGCUUAGCAGCUUAGCCUACA- 5'
|:|| |||: ||:||||||
target 5' -UAUGAUGCGUUAUAUUGGAUGUA 3'
>Dirofilaria_immites-m0001_3p	23	Unigene3337_Sample_011046840
miRNA 3' CUUGCUUAGCAGCUUAGCCUACA 5'
||:||: || ||:||:||
target 5' UAAUGAG--GU---AUUGGGUGA 3'
>Dirofilaria_immites-m0001_3p	23	Unigene3345_Sample_011046840
miRNA 3' CUUGCUU--AGCA-GCUUAGCCUACA- 5'
|| |||| :| :|:||:|||
target 5' ---AGAUUUUCGUAUGUGUUGGGUGUU 3'
>Dirofilaria_immites-m0001_3p	23	Unigene3362_Sample_011046840
miRNA 3' CUUGCU-UAGCAGCUUAGCCUACA 5'
:|| ||:|| |||:|||||
target 5' --CUGAUAUUGUAAAAUUGGAUGA 3'
>Dirofilaria_immites-m0001_3p	23	Unigene3367_Sample_011046840
miRNA 3' CUUGCUUAGCAGCUUAGCCUACA 5'
|:| |:||:||
target 5' ---------UUUGU-UUGGGUGA 3'
>Dirofilaria_immites-m0001_3p	23	Unigene3368_Sample_011046840
miRNA 3' CUUGCUUAGCAGCUUAGCCUACA 5'
|| |||:|||||
target 5' --------AGUAAAAUUGGAUGA 3'
>Dirofilaria_immites-m0001_3p	23	Unigene3377_Sample_011046840
miRNA 3' CUUGCUUAGCAGCU--UAGCCUACA 5'
| ||| | ||:|||||
target 5' ---AGCAUCAGAGCUUAUUGGAUGG 3'
>Dirofilaria_immites-m0001_3p	23	Unigene3393_Sample_011046840
miRNA 3' CUUGCUUAGCAGCUUAGCCUACA 5'
|:|||||
target 5' --------------CUUGGAUGG 3'
>Dirofilaria_immites-m0001_3p	23	Unigene3406_Sample_011046840
miRNA 3' CUUGCUUAGC---AGC--U---UAGCCUACA 5'
|| |:|||| |: | ||:|||||
target 5' AAAGGGAUCGCUGUUUCAAAUUAUUGGAUGA 3'
>Dirofilaria_immites-m0001_3p	23	Unigene3414_Sample_011046840
miRNA 3' CUUGCUUAGCAGCUUAGCCUACA 5'
:|: |:| | |:|||||
target 5' --UUGGUUUG-CAGCUUGGAUGA 3'
>Dirofilaria_immites-m0001_3p	23	Unigene3415_Sample_011046840
miRNA 3' -CUUGCUUAG--CAGCUUAGCCUACA 5'
||| ||| || :|:|||||
target 5' UGAAAAAAUAUAGU---GUUGGAUGC 3'
>Dirofilaria_immites-m0001_3p	23	Unigene3422_Sample_011046840
miRNA 3' CUUGCUUAGCAGCUUAGCCUACA- 5'
:|: |: || |:|:||||||
target 5' --CUGGCUUAUC-AGUUGGAUGUA 3'
>Dirofilaria_immites-m0001_3p	23	Unigene3429_Sample_011046840
miRNA 3' CUUGCUUAGCAGCUUAGCCUACA 5'
:| | ||:||: |:|||||
target 5' AGAGGUAUUGUUUUCUUGGAUGA 3'
>Dirofilaria_immites-m0001_3p	23	Unigene3451_Sample_011046840
miRNA 3' CUUG-CUUAGC--AGCUUAGCCUACA 5'
|:| ||||| |: ||:|||||
target 5' CAGCAGAAUCAAAUU--AUUGGAUGA 3'
>Dirofilaria_immites-m0001_3p	23	Unigene3456_Sample_011046840
miRNA 3' CUUGCUUAGCAGCUUAGCCUACA- 5'
|:||:|||
target 5' --------------UUUGGGUGUU 3'
>Dirofilaria_immites-m0001_3p	23	Unigene3475_Sample_011046840
miRNA 3' CUUGCUUAGCAGCUUAGCCUACA 5'
|:| || : |||||||||
target 5' -CAUGU-UCCAUUAAUCGGAUGA 3'
>Dirofilaria_immites-m0001_3p	23	Unigene3501_Sample_011046840
miRNA 3' CUUGCUUAGCAGCUUAGCCUACA- 5'
|||| |: ||||:|||
target 5' ----UAAUCUUUCC-UCGGGUGUU 3'
>Dirofilaria_immites-m0001_3p	23	Unigene3503_Sample_011046840
miRNA 3' CUUGCU--UAGCAGCUUAGCCUACA 5'
|| ||| || ||:|||||
target 5' ---AGAUUAUCAUC--AUUGGAUGG 3'
>Dirofilaria_immites-m0001_3p	23	Unigene3506_Sample_011046840
miRNA 3' -CUUGCUUAGCAGCUUAGCCUACA 5'
|: | | |: |:|||||
target 5' AGGUGGUAACUUUAACUUGGAUGG 3'
>Dirofilaria_immites-m0001_3p	23	Unigene3528_Sample_011046840
miRNA 3' CUUGCUUAGCAGCUUAGCCUACA 5'
|:| |||: : |:||:||
target 5' UAGCAAAUUCAUAU-UUGGGUGG 3'
>Dirofilaria_immites-m0001_3p	23	Unigene3546_Sample_011046840
miRNA 3' CUUGCUUAGCAGCUUAGCCUACA 5'
|| |||||:||
target 5' ---------AUC--AUCGGGUGG 3'
>Dirofilaria_immites-m0001_3p	23	Unigene3575_Sample_011046840
miRNA 3' CUUGCUUAGCAGCUUAGCCUACA- 5'
:||:||||||
target 5' ------------AGAUUGGAUGUA 3'
>Dirofilaria_immites-m0001_3p	23	Unigene3584_Sample_011046840
miRNA 3' CUUGCUUAGCAGCUUAGCCUACA 5'
||:|| |: ||:|||||
target 5' --UCGGAUAUUUAUAUUGGAUGG 3'
>Dirofilaria_immites-m0001_3p	23	Unigene3616_Sample_011046840
miRNA 3' CUUGCUUAGCAGCU--UAGCCUACA 5'
||||| :| || |||||:||
target 5' -UACGAACUGGCGCACAUCGGGUGA 3'
>Dirofilaria_immites-m0001_3p	23	Unigene3647_Sample_011046840
miRNA 3' CUUGCUUA--GCAGCU-UAGCCUACA 5'
:|:||| | || ||||||||
target 5' UGAUGAAAUGCUUCUACAUCGGAUGG 3'
>Dirofilaria_immites-m0001_3p	23	Unigene3656_Sample_011046840
miRNA 3' CUUGCUUAGCAGCUUAGCCUACA 5'
|:|||||
target 5' --------------UUUGGAUGA 3'
>Dirofilaria_immites-m0001_3p	23	Unigene3665_Sample_011046840
miRNA 3' CUUGCUUAGCAGCUUAGCCUACA 5'
|||:||: ||:|||||
target 5' ----AAAUUGUUU-AUUGGAUGC 3'
>Dirofilaria_immites-m0001_3p	23	Unigene3666_Sample_011046840
miRNA 3' CUUGCUUAG---CA--GCUUAGCCUACA 5'
| ||||: || :| |:||:||
target 5' UAUGGAAUUUGGGUUUUGUUUUGGGUGA 3'
>Dirofilaria_immites-m0001_3p	23	Unigene3680_Sample_011046840
miRNA 3' CUUGCU---U-AGCAGCU--U--AGCCUACA 5'
:|||| | |: |:|| | |:|||||
target 5' UGACGACAUAAUUAUUGACUAUUUUGGAUGA 3'
>Dirofilaria_immites-m0001_3p	23	Unigene3683_Sample_011046840
miRNA 3' CUUGCUUAGCAGCUUAGCCUACA- 5'
|:||||||
target 5' --------------UUUGGAUGUU 3'
>Dirofilaria_immites-m0001_3p	23	Unigene3702_Sample_011046840
miRNA 3' CUUGCUUAGCAGCUUAGCCUACA 5'
|||| |:| |:|||||
target 5' ---GGAAUAUUUG--UUGGAUGA 3'
>Dirofilaria_immites-m0001_3p	23	Unigene3708_Sample_011046840
miRNA 3' CUUGCUUAGC--AGCUUAGCCUACA 5'
:|:||| || |:|||||
target 5' --GUGGAUCAAUUC---UUGGAUGC 3'
>Dirofilaria_immites-m0001_3p	23	Unigene3717_Sample_011046840
miRNA 3' CUUGCUUAGCAGCUUAGCCUACA 5'
|||| |: ||||||||
target 5' ---AGAAUAAUUUCAUCGGAUGC 3'
>Dirofilaria_immites-m0001_3p	23	Unigene3726_Sample_011046840
miRNA 3' CUUGCUUAGCAGCUUAGCCUACA 5'
:||| :||: ||||:||
target 5' --UUGAAAUGUUU--UCGGGUGA 3'
>Dirofilaria_immites-m0001_3p	23	Unigene3738_Sample_011046840
miRNA 3' CUUGCUUAGCAGCUUAGCCUACA 5'
||:||: | |:|:||:||
target 5' AAAUGAGAA-UA-AGUUGGGUGA 3'
>Dirofilaria_immites-m0001_3p	23	Unigene3739_Sample_011046840
miRNA 3' CUUGCU--U-AGCAGCU-UAGCCUACA 5'
|||| : || || ||:|||||
target 5' UAACGUUCGCUCUUCCACAUUGGAUGC 3'
>Dirofilaria_immites-m0001_3p	23	Unigene3751_Sample_011046840
miRNA 3' CUUGCUUAG--CAGC--U--U--AGCCUACA 5'
:|||| ||| | | |:|||||
target 5' --UUGAAUAAAGUCAUUAAUAAUUUGGAUGG 3'
>Dirofilaria_immites-m0001_3p	23	Unigene3753_Sample_011046840
miRNA 3' CUUGCUUAGCAGCUUAGCCUACA 5'
|:|||||
target 5' --------------UUUGGAUGG 3'
>Dirofilaria_immites-m0001_3p	23	Unigene3768_Sample_011046840
miRNA 3' CUUGCUUAGCAGCUUAGCCUACA 5'
||||: |:||:||
target 5' ------CUCGUUAUUUUGGGUGA 3'
>Dirofilaria_immites-m0001_3p	23	Unigene3774_Sample_011046840
miRNA 3' CUUGCUUAGC---AG-CU--UAGCCUACA 5'
:|:| || || :|:|||||
target 5' -----UGUUGCACUCAGAUGGUUGGAUGA 3'
>Dirofilaria_immites-m0001_3p	23	Unigene3791_Sample_011046840
miRNA 3' CUUGCUUAGCAGC-UUAGCCUACA 5'
:|||||||| |||:|||||
target 5' --UUGAAUCGUCUAAAUUGGAUGG 3'
>Dirofilaria_immites-m0001_3p	23	Unigene3806_Sample_011046840
miRNA 3' CUUGCUUAGCAGCUUAGCCUACA 5'
|:|||||
target 5' --------------UUUGGAUGA 3'
>Dirofilaria_immites-m0001_3p	23	Unigene3813_Sample_011046840
miRNA 3' CUUGCUU-AGCAGCUUAGCCUACA 5'
:|:| || |: ||||||||
target 5' AGAUGCAUUCAUU--AUCGGAUGG 3'
>Dirofilaria_immites-m0001_3p	23	Unigene3842_Sample_011046840
miRNA 3' CUUGCUUAGCAGCUUAGCCUACA 5'
:|:||:| || ||:|||||
target 5' --CUGGAUUG-CGUAUUGGAUGG 3'
>Dirofilaria_immites-m0001_3p	23	Unigene3855_Sample_011046840
miRNA 3' CUUGCUUAGC---AGCUUAGCCUACA 5'
||||:| |||: |:||:||
target 5' ---AGAAUUGAUUUCGGUUUGGGUGG 3'
>Dirofilaria_immites-m0001_3p	23	Unigene3890_Sample_011046840
miRNA 3' CUUGCUUAGCAGCUUAGCCUACA 5'
|||||| | |||||||||
target 5' UAACGAAGA-U--AAUCGGAUGA 3'
>Dirofilaria_immites-m0001_3p	23	Unigene3913_Sample_011046840
miRNA 3' CUUGCUUAGCAGCUUAGCCUACA 5'
|||:|| | |:|||||
target 5' ----UAAUUGUAGUUUUGGAUGA 3'
>Dirofilaria_immites-m0001_3p	23	Unigene3940_Sample_011046840
miRNA 3' CUUGCUUAGCAGC--U--UAGCCUACA 5'
:|||||: | :|:||:||
target 5' ----AGAUCGUUUGUACCGUUGGGUGC 3'
>Dirofilaria_immites-m0001_3p	23	Unigene3942_Sample_011046840
miRNA 3' CUUGCUUAGCAGCUUAGCCUACA 5'
:|| || || |:||:||
target 5' --GUGAUUC-UC---UUGGGUGG 3'
>Dirofilaria_immites-m0001_3p	23	Unigene3949_Sample_011046840
miRNA 3' CUUGCUUAGCAG-C---U--UAGCCUACA 5'
|||||| | | :|:|||||
target 5' ---GGAAUCGAUAGCUCAAAGUUGGAUGA 3'
>Dirofilaria_immites-m0001_3p	23	Unigene3959_Sample_011046840
miRNA 3' CUUGCUUAG-CAGCUUAGCCUACA- 5'
:|:||| ||: ||||||||
target 5' --UUGGAUCAGUU---UCGGAUGUU 3'
>Dirofilaria_immites-m0001_3p	23	Unigene3963_Sample_011046840
miRNA 3' CUUGCUUAGCAGCUUAGCCUACA- 5'
|||||:|||
target 5' -------------UAUCGGGUGUG 3'
>Dirofilaria_immites-m0001_3p	23	Unigene3977_Sample_011046840
miRNA 3' CUUGCUUAGCAG--CUUAGCCUACA 5'
|||: | |:|||||
target 5' -------CCGUUUAGUUUUGGAUGC 3'
>Dirofilaria_immites-m0001_3p	23	Unigene4009_Sample_011046840
miRNA 3' CUUGCUUAGCAGCUUAGCCUACA- 5'
:|:||||||
target 5' -------------UGUUGGAUGUC 3'
>Dirofilaria_immites-m0001_3p	23	Unigene4014_Sample_011046840
miRNA 3' CUUGCUUAGCAGCUUAGCCUACA 5'
|:|||||
target 5' --------------CUUGGAUGA 3'
>Dirofilaria_immites-m0001_3p	23	Unigene4019_Sample_011046840
miRNA 3' CUUGCUUAGCAGCU--UAGCCUACA 5'
|:| || || :|:|||||
target 5' ----AAGUGGUAGAGCGUUGGAUGA 3'
>Dirofilaria_immites-m0001_3p	23	Unigene4032_Sample_011046840
miRNA 3' CUUGCUUAGCAGCUUAGCCUACA 5'
||| :| :||||||||||
target 5' --UCGAUCUGAUGAAUCGGAUGC 3'
>Dirofilaria_immites-m0001_3p	23	Unigene4042_Sample_011046840
miRNA 3' CUUGCUUAGCAGCUUAGCCUACA 5'
:|:|| | ||||||||
target 5' --UUGGAUAAUAU-AUCGGAUGA 3'
>Dirofilaria_immites-m0001_3p	23	Unigene4063_Sample_011046840
miRNA 3' CUUGCUUAGCAGCUUAGCCUACA 5'
|:|||||
target 5' --------------CUUGGAUGG 3'
>Dirofilaria_immites-m0001_3p	23	Unigene4066_Sample_011046840
miRNA 3' CUUGCUUAGCAGCU--U--AGCCUACA 5'
:|| |:| || | |:|||||
target 5' --CUGAUUUGA-GAAUAAUUUGGAUGA 3'
>Dirofilaria_immites-m0001_3p	23	Unigene4070_Sample_011046840
miRNA 3' CUUGCUUAGCAGCUUAGCCUACA 5'
|:||:||
target 5' ---------------UUGGGUGC 3'
>Dirofilaria_immites-m0001_3p	23	Unigene4076_Sample_011046840
miRNA 3' CUUGCUUAGCAGCUU---AGCCUACA 5'
::|| |: || |:|||||
target 5' ----AGGUCAUUAAAGCUUUGGAUGG 3'
>Dirofilaria_immites-m0001_3p	23	Unigene4089_Sample_011046840
miRNA 3' CUUGCUUAGCAGCUUAGCCUACA 5'
||||||||
target 5' -------------UAUCGGAUGA 3'
>Dirofilaria_immites-m0001_3p	23	Unigene4094_Sample_011046840
miRNA 3' CUUGCUUAGCAGCUUAGCCUACA- 5'
:|:||||||
target 5' --------------GUUGGAUGUG 3'
>Dirofilaria_immites-m0001_3p	23	Unigene4111_Sample_011046840
miRNA 3' CUUGCUUAGCA--GCUUAGCCUACA 5'
||:|| || | |||:|||||
target 5' AAAUGAUACGAGCCAAAUUGGAUGG 3'
>Dirofilaria_immites-m0001_3p	23	Unigene4123_Sample_011046840
miRNA 3' CUUGCU---UAGCAGCUUAGCCUACA- 5'
|:|| ||| | |||:||||||
target 5' -UAUGAUCAAUCA-C-AAUUGGAUGUA 3'
>Dirofilaria_immites-m0001_3p	23	Unigene4147_Sample_011046840
miRNA 3' CUUGCUUAGCAGCUUAGCCUACA- 5'
||||||| : ||||||||
target 5' -UACGAAUCAAU---UCGGAUGUC 3'
>Dirofilaria_immites-m0001_3p	23	Unigene4148_Sample_011046840
miRNA 3' CUUGCUUAGCAGCUUAGCCUACA 5'
|:||:||
target 5' --------------UUUGGGUGC 3'
>Dirofilaria_immites-m0001_3p	23	Unigene4151_Sample_011046840
miRNA 3' CUUGCUUAGCAGCUUAGCCUACA 5'
|:|||||
target 5' --------------CUUGGAUGA 3'
>Dirofilaria_immites-m0001_3p	23	Unigene4153_Sample_011046840
miRNA 3' CUUGCUUAGCAG--C---U--U--AGCCUACA 5'
||||| :|| | | | |||||||
target 5' AAACGAGGUGUAGAGAUUAGCACCUCGGAUGA 3'
>Dirofilaria_immites-m0001_3p	23	Unigene4188_Sample_011046840
miRNA 3' -CUUGCUUAGC-AGC--UUAGCCUACA 5'
|||:|:|| |: :||||||||
target 5' UGAAUGGAUAAAUUCCUGAUCGGAUGA 3'
>Dirofilaria_immites-m0001_3p	23	Unigene4192_Sample_011046840
miRNA 3' CUUGC-UUAGCAGCU-U--AGCCUACA 5'
:|| |||||||| | |:||:||
target 5' AGACAUAAUCGUCGUUAUUUUGGGUGG 3'
>Dirofilaria_immites-m0001_3p	23	Unigene4195_Sample_011046840
miRNA 3' CUUGCUUAGC--AGCUUAGCCUACA 5'
|:| |||: |:| |:|||||
target 5' AAGCAAAUUAAAUUG--UUGGAUGA 3'
>Dirofilaria_immites-m0001_3p	23	Unigene4204_Sample_011046840
miRNA 3' CUUGCUUAGCAGCUUAGCCUACA 5'
|| ||: |:|||||
target 5' ---AGAUA-GUUCUUUUGGAUGG 3'
>Dirofilaria_immites-m0001_3p	23	Unigene4225_Sample_011046840
miRNA 3' CUUGCUUAGCAGCUU---AGCCUACA 5'
:| || |:||| |:|||||
target 5' --UUGCUUCAUUGAAUUUUUGGAUGA 3'
>Dirofilaria_immites-m0001_3p	23	Unigene4235_Sample_011046840
miRNA 3' CUUGCUUAGCAGCUUAGCCUACA- 5'
:|:||||:||: ||||:|||
target 5' AGAUGAAUUGUUU--UCGGGUGUC 3'
>Dirofilaria_immites-m0001_3p	23	Unigene4239_Sample_011046840
miRNA 3' CUUGCUUAGCAGCUUAGCCUACA 5'
|:|||||
target 5' --------------UUUGGAUGA 3'
>Dirofilaria_immites-m0001_3p	23	Unigene4244_Sample_011046840
miRNA 3' CUUGCUUAG-CAGC-U---UAGCCUACA 5'
||| || | ||:|||||
target 5' ---AGAAGAAGUAUUACUUAUUGGAUGC 3'
>Dirofilaria_immites-m0001_3p	23	Unigene4271_Sample_011046840
miRNA 3' CUUGCUUAGCAGCU-UAGCCUACA 5'
|:|| || :|:|||||
target 5' ------CUUGU-GAUGUUGGAUGA 3'
>Dirofilaria_immites-m0001_3p	23	Unigene4280_Sample_011046840
miRNA 3' CUUGCU--UAGC---AGC--UUAGCCUACA 5'
:|:|| || | || |||:|||||
target 5' UGAUGAAAAUGGUAAUCCAAAAUUGGAUGG 3'
>Dirofilaria_immites-m0001_3p	23	Unigene4300_Sample_011046840
miRNA 3' CUUGCUUAGCAGCUUAGCCUACA 5'
||: |:|||||
target 5' --------AGUUU--UUGGAUGG 3'
>Dirofilaria_immites-m0001_3p	23	Unigene4339_Sample_011046840
miRNA 3' CUUGCUUAGCAGCUUAGCCUACA 5'
::|: |: :||:|||||
target 5' ----UGGUUAUUAGAUUGGAUGC 3'
>Dirofilaria_immites-m0001_3p	23	Unigene4341_Sample_011046840
miRNA 3' CUUGCU-UAGCAGCUUAGCCUACA- 5'
:|| | ||| |||||||||
target 5' --UUGACAAGGUCUCAUCGGAUGUU 3'
>Dirofilaria_immites-m0001_3p	23	Unigene4351_Sample_011046840
miRNA 3' CUUGCUUAGCAGCUUAGCCUACA 5'
:|:|| |:| |||||||
target 5' --UUGGAUA-UUG--UCGGAUGC 3'
>Dirofilaria_immites-m0001_3p	23	Unigene4362_Sample_011046840
miRNA 3' CUUGCUUAGCAGCUU--AGCCUACA 5'
:| ||||: | ||||:||
target 5' --CUGUUUCGUUCCAAUUCGGGUGG 3'
>Dirofilaria_immites-m0001_3p	23	Unigene4374_Sample_011046840
miRNA 3' CUUGCUU---AGCAGCU-UAGCCUACA 5'
:|:||| || || ||:|||||
target 5' UGAUGAAAGUUCACAGAUAUUGGAUGC 3'
>Dirofilaria_immites-m0001_3p	23	Unigene4375_Sample_011046840
miRNA 3' CUUGCUUAGCAGCUUAGCCUACA 5'
||: |||||||
target 5' --------AGUUAAUUCGGAUGG 3'
>Dirofilaria_immites-m0001_3p	23	Unigene4391_Sample_011046840
miRNA 3' CUUGCUUAGCAGCUUAGCCUACA 5'
:|:| :| | |:||:||
target 5' AGAUGCA-UGCCCUUUUGGGUGC 3'
>Dirofilaria_immites-m0001_3p	23	Unigene4393_Sample_011046840
miRNA 3' CUUGCUUAGCAGC-UUAGCCUACA 5'
| || || :||:|||||
target 5' ---AGGGUCAUCAAGAUUGGAUGG 3'
>Dirofilaria_immites-m0001_3p	23	Unigene4408_Sample_011046840
miRNA 3' CUUGCUUAGC--AG---CU--UAGCCUACA 5'
||| |||| || || ||:|||||
target 5' CAACAAAUCCAUUCUAAGAAAAUUGGAUGA 3'
>Dirofilaria_immites-m0001_3p	23	Unigene4412_Sample_011046840
miRNA 3' CUUGCUUAGCAGCUUAGCCUACA 5'
|:|||||
target 5' --------------UUUGGAUGA 3'
>Dirofilaria_immites-m0001_3p	23	Unigene4435_Sample_011046840
miRNA 3' CUUGCUUAGCAGC--UUAGCCUACA 5'
||:||| | | |||:|||||
target 5' AAAUGAAA-GCCAAAAAUUGGAUGA 3'
>Dirofilaria_immites-m0001_3p	23	Unigene4460_Sample_011046840
miRNA 3' CUUGCUUAGCAGCUUAGCCUACA- 5'
:|||||||||||
target 5' ----------AUGAAUCGGAUGUU 3'
>Dirofilaria_immites-m0001_3p	23	Unigene4463_Sample_011046840
miRNA 3' CUUGCU--UAGCAGCUUAGCCUACA- 5'
|:|| || | :|:||||||
target 5' -UAUGAAGAUAUGCU-GUUGGAUGUA 3'
>Dirofilaria_immites-m0001_3p	23	Unigene4464_Sample_011046840
miRNA 3' CUUGCUUAGCAGCUU---AGCCUACA- 5'
||: :||: ||||| ||||||||
target 5' UAAUUGAUUUUCGAAACUUCGGAUGUU 3'
>Dirofilaria_immites-m0001_3p	23	Unigene4486_Sample_011046840
miRNA 3' CUUGCUUAGCAGCUUAGCCUACA- 5'
| ||: | |||:||||||
target 5' AAUGGAGAAAU--AAUUGGAUGUG 3'
>Dirofilaria_immites-m0001_3p	23	Unigene4496_Sample_011046840
miRNA 3' CUUGCUUAGC-AGCUUAGCCUACA- 5'
|| |:||||:||:|||
target 5' -------CCGUUUGAAUUGGGUGUC 3'
>Dirofilaria_immites-m0001_3p	23	Unigene4506_Sample_011046840
miRNA 3' CUUGCUUAGCAGCU-UAGCCUACA- 5'
|||||: |||| :|:||||||
target 5' --UCGAAUUAUCGAUGUUGGAUGUG 3'
>Dirofilaria_immites-m0001_3p	23	Unigene4513_Sample_011046840
miRNA 3' CUUGCUUAGCAGCUUAGCCUACA- 5'
|||||:||||||
target 5' ----------ACGAAUUGGAUGUU 3'
>Dirofilaria_immites-m0001_3p	23	Unigene4515_Sample_011046840
miRNA 3' CUUGCUUAGCAGCUUAGCCUACA- 5'
|||||||||||
target 5' -----------AGAAUCGGAUGUA 3'
>Dirofilaria_immites-m0001_3p	23	Unigene4521_Sample_011046840
miRNA 3' CUUGCUUAGCAGCUUAGCCUACA 5'
:||| | ||| |:|||||
target 5' --UUGAAACA-CGAUUUGGAUGA 3'
>Dirofilaria_immites-m0001_3p	23	Unigene4557_Sample_011046840
miRNA 3' CUUGC--UUAGCAGCUUAGCCUACA- 5'
:|:| |:| :|| |:||||||
target 5' AGAUGCUAGUAA-UGAUUUGGAUGUA 3'
>Dirofilaria_immites-m0001_3p	23	Unigene4568_Sample_011046840
miRNA 3' CUUGCUUAGCAGCUUAGCCUACA 5'
:|:| || ||| |||||||
target 5' UGAUGUAUGGUCC--UCGGAUGA 3'
>Dirofilaria_immites-m0001_3p	23	Unigene4570_Sample_011046840
miRNA 3' CUUGCUUA-GCAGCUUAGCCUACA- 5'
||| | |:|| |:||||||
target 5' ---GGAAGGCAUUGA-UUGGAUGUU 3'
>Dirofilaria_immites-m0001_3p	23	Unigene4577_Sample_011046840
miRNA 3' CUUGCUUAGCAGCUUAGCCUACA 5'
|| |:|:|||||
target 5' --------AGUA-AGUUGGAUGG 3'
>Dirofilaria_immites-m0001_3p	23	Unigene4578_Sample_011046840
miRNA 3' CUUGCUUAGCAGCU--UAGCCUACA 5'
:|| ||:|||||
target 5' ----------CUGAUGAUUGGAUGA 3'
>Dirofilaria_immites-m0001_3p	23	Unigene4584_Sample_011046840
miRNA 3' CUUGCUUAGCAGCUUAGCCUACA 5'
||: |||:|| |:|||||
target 5' ---AGAG-CGUUGACUUGGAUGG 3'
>Dirofilaria_immites-m0001_3p	23	Unigene4600_Sample_011046840
miRNA 3' CUUGCUUAGCAGCUUAGCCUACA 5'
|:|||||
target 5' --------------CUUGGAUGG 3'
>Dirofilaria_immites-m0001_3p	23	Unigene4607_Sample_011046840
miRNA 3' CUUGCUUAGC--AGCUUAGCCUACA 5'
||| || |: |:|||||
target 5' -CACGUUUCAAAUUAU-UUGGAUGG 3'
>Dirofilaria_immites-m0001_3p	23	Unigene4621_Sample_011046840
miRNA 3' CUUGCUUAGCAGC-UUAGCCUACA 5'
|:|:|| || |:|:|||||
target 5' -UAUGGAUG--CGCAGUUGGAUGA 3'
>Dirofilaria_immites-m0001_3p	23	Unigene4623_Sample_011046840
miRNA 3' CUUGCUUAGCAGCUUAGCCUACA 5'
||: |||||||
target 5' --------AGUU---UCGGAUGA 3'
>Dirofilaria_immites-m0001_3p	23	Unigene4626_Sample_011046840
miRNA 3' CUUGCUUAGCAGCUUAGCCUACA 5'
|:||:||
target 5' --------------CUUGGGUGC 3'
>Dirofilaria_immites-m0001_3p	23	Unigene4630_Sample_011046840
miRNA 3' CUUGCUUAGCAGCU---UAGCCUACA 5'
|| :|:|||||
target 5' -----------AGAUUAGUUGGAUGA 3'
>Dirofilaria_immites-m0001_3p	23	Unigene4663_Sample_011046840
miRNA 3' CUUGCUUAGCAGCU--UAGCCUACA 5'
::| || || | |||||:||
target 5' CGGCAAAAAGUGGUGUAUCGGGUGA 3'
>Dirofilaria_immites-m0001_3p	23	Unigene4666_Sample_011046840
miRNA 3' CUUGCUUAGC-AGCUUAGCCUACA 5'
|:|| | |: |||||||
target 5' -CAUGAUAAGCUUUC-UCGGAUGA 3'
>Dirofilaria_immites-m0001_3p	23	Unigene4674_Sample_011046840
miRNA 3' CUUGCUUAGCAGCUUAGCCUACA 5'
|:|||||
target 5' --------------UUUGGAUGA 3'
>Dirofilaria_immites-m0001_3p	23	Unigene4677_Sample_011046840
miRNA 3' CUUGCUUAGCAG-CUUAGCCUACA 5'
||| | ||||:|||||
target 5' ---GGAAAAGGAAGAAUUGGAUGC 3'
>Dirofilaria_immites-m0001_3p	23	Unigene4679_Sample_011046840
miRNA 3' CUUGCUUAGCAGCUU-AGCCUACA- 5'
|||: || ||||:|||
target 5' -------NCGUUUAACUCGGGUGUC 3'
>Dirofilaria_immites-m0001_3p	23	Unigene4681_Sample_011046840
miRNA 3' CUUGCUUAGCAGCUUAGCCUACA 5'
:|: ||| | |||||||
target 5' --UUGGUACGUAGU-UCGGAUGC 3'
>Dirofilaria_immites-m0001_3p	23	Unigene4683_Sample_011046840
miRNA 3' CUUGCUUAGCAGCUUAGCCUACA 5'
|:|||||
target 5' --------------CUUGGAUGG 3'
>Dirofilaria_immites-m0001_3p	23	Unigene4716_Sample_011046840
miRNA 3' CUUGCUUAGCAGCU---UAGCCUACA 5'
||:| ||| |: | ||:|||||
target 5' UAAUGUAUC-UUAAUCCAUUGGAUGA 3'
>Dirofilaria_immites-m0001_3p	23	Unigene4738_Sample_011046840
miRNA 3' CUUGCUUAGCAGCUUAGCCUACA 5'
||||||||
target 5' -------------UAUCGGAUGA 3'
>Dirofilaria_immites-m0001_3p	23	Unigene4750_Sample_011046840
miRNA 3' CUUGCUUAGCAGCUUAGCCUACA- 5'
:||||:|||
target 5' -------------UGUCGGGUGUG 3'
>Dirofilaria_immites-m0001_3p	23	Unigene4755_Sample_011046840
miRNA 3' -CUUGCUUAGCAG--CUU-AGCCUACA- 5'
|||| :||: || | |:||||||
target 5' AGAACCGAUUAUCCUGUAUUUGGAUGUG 3'
>Dirofilaria_immites-m0001_3p	23	Unigene4763_Sample_011046840
miRNA 3' CUUGCUUAGCAGCUUAGCCUACA- 5'
|:||||||
target 5' --------------UUUGGAUGUG 3'
>Dirofilaria_immites-m0001_3p	23	Unigene4765_Sample_011046840
miRNA 3' -CUUGCUUAGCAGCUU-AGCCUACA 5'
|| | || | ||| |:|||||
target 5' AGAUGGUAUGGAAGAAUUUGGAUGC 3'
>Dirofilaria_immites-m0001_3p	23	Unigene4790_Sample_011046840
miRNA 3' -CUUGCUUAGCAGC-UUAGCCUACA 5'
|| ||| :|| |||:||:||
target 5' AGAUCGAC-UGUAGUAAUUGGGUGG 3'
>Dirofilaria_immites-m0001_3p	23	Unigene4797_Sample_011046840
miRNA 3' CUUGCUUAGCAGCUUAGCCUACA 5'
|:|||||
target 5' --------------CUUGGAUGC 3'
>Dirofilaria_immites-m0001_3p	23	Unigene4816_Sample_011046840
miRNA 3' CUUGCUUAGCAGCUU---AGCCUACA 5'
|:||: | ||||:||
target 5' ------UUUGUUUCAUUUUCGGGUGA 3'
>Dirofilaria_immites-m0001_3p	23	Unigene4837_Sample_011046840
miRNA 3' CUUGCUUAGCAGCUUAGCCUACA 5'
||||||||
target 5' -------------UAUCGGAUGG 3'
>Dirofilaria_immites-m0001_3p	23	Unigene4838_Sample_011046840
miRNA 3' CUUGCUUAGCAGCUUAGCCUACA 5'
||: ||||||||
target 5' --------AGUU--AUCGGAUGA 3'
>Dirofilaria_immites-m0001_3p	23	Unigene4841_Sample_011046840
miRNA 3' CUUGCUUAGCAGCUUAGCCUACA- 5'
:|:||||||
target 5' -------------UGUUGGAUGUA 3'
>Dirofilaria_immites-m0001_3p	23	Unigene4859_Sample_011046840
miRNA 3' CUUGCUUAGCAGCUUAGCCUACA 5'
|| |||: :|| |||||||
target 5' -UACUAAUUAAUGA-UCGGAUGA 3'
>Dirofilaria_immites-m0001_3p	23	Unigene4863_Sample_011046840
miRNA 3' CUUGC-UUAGCA-GCUUAGCCUACA 5'
:|:| |||| | |:|||||
target 5' CGAUGAAAUCAUGC---UUGGAUGA 3'
>Dirofilaria_immites-m0001_3p	23	Unigene4873_Sample_011046840
miRNA 3' CUUGCUUA-GCAGCUUAGCCUACA 5'
||:|||| :||: |||:|||||
target 5' AAAUGAAUGUGUU-AAUUGGAUGA 3'
>Dirofilaria_immites-m0001_3p	23	Unigene4875_Sample_011046840
miRNA 3' CUUGCUUAGCAGCUUAGCCUACA 5'
|:||:||
target 5' --------------UUUGGGUGA 3'
>Dirofilaria_immites-m0001_3p	23	Unigene4880_Sample_011046840
miRNA 3' CUUGCUUAGCAGC-UUAGCCUACA- 5'
|:||: ||| |:|:||||||
target 5' ---AGGAUU-UCGCAGUUGGAUGUC 3'
>Dirofilaria_immites-m0001_3p	23	Unigene4881_Sample_011046840
miRNA 3' CUUGCUUAGCAGCUUAGCCUACA 5'
||| || :|| ||:||:||
target 5' CAACAAAGUGU---AUUGGGUGA 3'
>Dirofilaria_immites-m0001_3p	23	Unigene4891_Sample_011046840
miRNA 3' CUUGCU--UAGCAGCUUAGCCUACA 5'
||:|| |||||: |:|||||
target 5' AAAUGAGCAUCGUUUC-UUGGAUGA 3'
>Dirofilaria_immites-m0001_3p	23	Unigene4893_Sample_011046840
miRNA 3' CUUGCUUAGCAGCUUAGCCUACA 5'
||| | :|| |:||:||
target 5' ---AGAAA-GAUGAUUUGGGUGA 3'
>Dirofilaria_immites-m0001_3p	23	Unigene4931_Sample_011046840
miRNA 3' CUUGCUUAGCAGCUUAGCCUACA 5'
| |||:|||||
target 5' ----------ACAAAUUGGAUGG 3'
>Dirofilaria_immites-m0001_3p	23	Unigene4943_Sample_011046840
miRNA 3' CUUGCUUAGCAGCUUAGCCUACA 5'
|| :|:|||||
target 5' ---------UUCUUGUUGGAUGA 3'
>Dirofilaria_immites-m0001_3p	23	Unigene4979_Sample_011046840
miRNA 3' CUUGCUUAGCA-GCUUAGCCUACA 5'
:||||: | |:|||||
target 5' --CUGAAUUUAACU--UUGGAUGA 3'
>Dirofilaria_immites-m0001_3p	23	Unigene4980_Sample_011046840
miRNA 3' CUUGCUUAGCAG---CUUAGCCUACA 5'
|:| || ||| | |:|||||
target 5' -UAUGUAUGGUCCUAGUCUUGGAUGA 3'
>Dirofilaria_immites-m0001_3p	23	Unigene4981_Sample_011046840
miRNA 3' CUUGCUUAGCAGCUUAGCCUACA 5'
:||| | | :||:|||||
target 5' --CUGAA-CCUA-GAUUGGAUGC 3'
>Dirofilaria_immites-m0001_3p	23	Unigene4993_Sample_011046840
miRNA 3' CUUGCUU-AGCAGC-UU--AGCCUACA 5'
|||:: |:| | || |:|||||
target 5' -CACGGGCUUGCCACAACCUUGGAUGG 3'
>Dirofilaria_immites-m0001_3p	23	Unigene4997_Sample_011046840
miRNA 3' -CUUGCUUAGCAGCUUAGCCUACA- 5'
|||| || | |||||||||
target 5' UGAACCUAUGAUAUUAUCGGAUGUA 3'
>Dirofilaria_immites-m0001_3p	23	Unigene5003_Sample_011046840
miRNA 3' -CUUGCUUAGC-AGCUU--AGCCUACA 5'
||| ||:| || | |:|||||
target 5' GGAAAUCAUUGCUCUUAGCUUGGAUGC 3'
>Dirofilaria_immites-m0001_3p	23	Unigene5029_Sample_011046840
miRNA 3' -CUUGCUUAGCA-GCUUAGCCUACA 5'
||||| | | |:|||||
target 5' UGAACGUUGCAUACCAUUUGGAUGG 3'
>Dirofilaria_immites-m0001_3p	23	Unigene5038_Sample_011046840
miRNA 3' CUUGCUUAGCAGCUUAGCCUACA 5'
|| |:||:||
target 5' ----------ACGU-UUGGGUGC 3'
>Dirofilaria_immites-m0001_3p	23	Unigene5058_Sample_011046840
miRNA 3' CUUGCUUAGCAGCUUAGCCUACA 5'
|||||:||
target 5' -------------UAUCGGGUGA 3'
>Dirofilaria_immites-m0001_3p	23	Unigene5070_Sample_011046840
miRNA 3' CUUGCUUAGCAGCUUAGCCUACA 5'
:|| |:|||||
target 5' ----------AUGAUUUGGAUGA 3'
>Dirofilaria_immites-m0001_3p	23	Unigene5090_Sample_011046840
miRNA 3' CUUGCUUAGCA--GCU--UAGCCUACA 5'
|||| ||| :|:||:||
target 5' -----CAUCGAUCCGAUCGUUGGGUGA 3'
>Dirofilaria_immites-m0001_3p	23	Unigene5121_Sample_011046840
miRNA 3' CUUGCUUAGCAGCUU-AGCCUACA 5'
| ||: :||:|:: |:|||||
target 5' UAUGGAGAUGUUGGGCUUGGAUGA 3'
>Dirofilaria_immites-m0001_3p	23	Unigene5131_Sample_011046840
miRNA 3' CUUGCUUAGCAGCUUAGCCUACA- 5'
|||| |:||||||
target 5' --------AGUCGU-UUGGAUGUU 3'
>Dirofilaria_immites-m0001_3p	23	Unigene5133_Sample_011046840
miRNA 3' CUUGCUUAGCAGCUUAGCCUACA 5'
:||| :||: |:|||||
target 5' --GUGAAAUGUU---UUGGAUGC 3'
>Dirofilaria_immites-m0001_3p	23	Unigene5137_Sample_011046840
miRNA 3' CUUGCUUAGCAGCUUAGCCUACA- 5'
|||||||||
target 5' -------------CAUCGGAUGUC 3'
>Dirofilaria_immites-m0001_3p	23	Unigene5147_Sample_011046840
miRNA 3' CUUGCUUAGC-AGCUUAGCCUACA 5'
||| :|| | |:||:|||||
target 5' -CACG-GUCACUGGGAUUGGAUGG 3'
>Dirofilaria_immites-m0001_3p	23	Unigene5152_Sample_011046840
miRNA 3' CUUGCUUAGCAGCUU--AGCCUACA 5'
||| | :||| ||||:||
target 5' --UCGAUAAGGUGAAUUUCGGGUGG 3'
>Dirofilaria_immites-m0001_3p	23	Unigene5157_Sample_011046840
miRNA 3' CUUGCUUAGC--AGCUUAGCCUACA- 5'
:||| |: ||||||:|||
target 5' ----UGAUCUAAUUAAAUCGGGUGUG 3'
>Dirofilaria_immites-m0001_3p	23	Unigene5175_Sample_011046840
miRNA 3' CUUGCUUAGCAGCUU-AGCCUACA- 5'
:||| ||||||||
target 5' ----------AUGAAUUCGGAUGUA 3'
>Dirofilaria_immites-m0001_3p	23	Unigene5191_Sample_011046840
miRNA 3' CUUGCUU--AGCAGC--UU--AGCCUACA 5'
||:|: ||| | | |:|||||
target 5' AAAUGGCUUUCGGCAUUAUAUUUGGAUGA 3'
>Dirofilaria_immites-m0001_3p	23	Unigene5194_Sample_011046840
miRNA 3' CUUGCU--UAGCAGCUUAGCCUACA 5'
|| ||: || |:|||||
target 5' ---AGAUAAUU-UCUU-UUGGAUGA 3'
>Dirofilaria_immites-m0001_3p	23	Unigene5198_Sample_011046840
miRNA 3' CUUGCU--UAGCAGCUUAGCCUACA 5'
:||| ||: || |:|||||
target 5' -CGCGAAAAUUUUC---UUGGAUGC 3'
>Dirofilaria_immites-m0001_3p	23	Unigene5227_Sample_011046840
miRNA 3' CUUGCUUAGCAG-C-UUAGCCUACA 5'
|||||| || | |||:|||||
target 5' UAACGAAACGCUAGCAAUUGGAUGG 3'
>Dirofilaria_immites-m0001_3p	23	Unigene5241_Sample_011046840
miRNA 3' CUUGCUUAGCA-GCUU--AGCCUACA 5'
|||||:|: | | |:|||||
target 5' CAACGAGUUUUACUAUAUUUGGAUGA 3'
>Dirofilaria_immites-m0001_3p	23	Unigene5246_Sample_011046840
miRNA 3' CUUGCUUAGCAGCUUAGCCUACA- 5'
|:| |:||||||
target 5' ---------UUUGU-UUGGAUGUU 3'
>Dirofilaria_immites-m0001_3p	23	Unigene5253_Sample_011046840
miRNA 3' CUUGCUUAGCAGCU---UAGCCUACA- 5'
:|:| ||: || | :||||||||
target 5' UGAUGUAUUUUCAAAUUGUCGGAUGUA 3'
>Dirofilaria_immites-m0001_3p	23	Unigene5269_Sample_011046840
miRNA 3' CUUGCUUAGCAGCUUAGCCUACA 5'
|||:||:||
target 5' ------------UAAUUGGGUGC 3'
>Dirofilaria_immites-m0001_3p	23	Unigene5273_Sample_011046840
miRNA 3' CUUGCUUAGCAGCUUAGCCUACA 5'
| :||||||||
target 5' ----------ACAGAUCGGAUGC 3'
>Dirofilaria_immites-m0001_3p	23	Unigene5293_Sample_011046840
miRNA 3' -CUUGC--UUAG--CAGCUUAGCCUACA 5'
||:| :|| | | |:|:||:||
target 5' AGAGCAAUGAUAAAGAC-AGUUGGGUGA 3'
>Dirofilaria_immites-m0001_3p	23	Unigene5296_Sample_011046840
miRNA 3' CUUGCUUAGCAGCUUAGCCUACA 5'
|||: :|:||:||
target 5' -------ACGUUUUGUUGGGUGC 3'
>Dirofilaria_immites-m0001_3p	23	Unigene5298_Sample_011046840
miRNA 3' CUUGCUUA-GCAGCUUAGCCUACA- 5'
:|:| || :||: ||||||||
target 5' AGAUGCAUAUGUUUUUUCGGAUGUG 3'
>Dirofilaria_immites-m0001_3p	23	Unigene5302_Sample_011046840
miRNA 3' CUUGCUUAGCAGC-U---UAGCCUACA 5'
|||||| ||| | :|:|||||
target 5' AAACGAA-CGUGAAAAUUGUUGGAUGC 3'
>Dirofilaria_immites-m0001_3p	23	Unigene5305_Sample_011046840
miRNA 3' CUUGCUUAGCAGCUUAGCCUACA- 5'
|:| ||| || |:||||||
target 5' -CAUGUAUC-UCUU-UUGGAUGUU 3'
>Dirofilaria_immites-m0001_3p	23	Unigene5306_Sample_011046840
miRNA 3' -CUUGCUUAGCAGCUUAGCCUACA 5'
||: ||| || | |:|||||
target 5' GGAGAGAAG-GUAAAUUUGGAUGC 3'
>Dirofilaria_immites-m0001_3p	23	Unigene5312_Sample_011046840
miRNA 3' CUUGCUUAGCAGCUUAGCCUACA- 5'
|:|| || || |||:||||||
target 5' CAGCGU-UCAUC-AAUUGGAUGUU 3'
>Dirofilaria_immites-m0001_3p	23	Unigene5322_Sample_011046840
miRNA 3' CUUGCUUAGCAGCUUAGCCUACA- 5'
| |||||||||
target 5' -----------AGCAUCGGAUGUU 3'
>Dirofilaria_immites-m0001_3p	23	Unigene5332_Sample_011046840
miRNA 3' CUUGCUUAGCAGCUUAGCCUACA 5'
||| :|:||: |:|||||
target 5' UAACU-GUUGUUUU-UUGGAUGC 3'
>Dirofilaria_immites-m0001_3p	23	Unigene5336_Sample_011046840
miRNA 3' CUUGCUUAGCAGCUU-AGCCUACA- 5'
||:||| || :| ||||:|||
target 5' AAAUGAAACGAUGUAUUCGGGUGUC 3'
>Dirofilaria_immites-m0001_3p	23	Unigene5343_Sample_011046840
miRNA 3' CUUGCUUAGCAGCUU---AGCCUACA 5'
:|||| ||: | |||||||
target 5' -UGCGAAAGGUUUCAAUCUCGGAUGC 3'
>Dirofilaria_immites-m0001_3p	23	Unigene5346_Sample_011046840
miRNA 3' CUUGCUUA-GCA-GCUUAGCCUACA 5'
:|:|| | |||||:||:||
target 5' --CUGGAUACAACCGAAUUGGGUGG 3'
>Dirofilaria_immites-m0001_3p	23	Unigene5349_Sample_011046840
miRNA 3' CUUGCUUAGCAGCUUAGCCUACA 5'
||||:|||||
target 5' -----------GGAAUUGGAUGG 3'
>Dirofilaria_immites-m0001_3p	23	Unigene5371_Sample_011046840
miRNA 3' CUUGCUUAGCAG--CUUAGCCUACA 5'
| ||||:| | | ||:||:||
target 5' UAUGGAAUUGCCAAGCAUUGGGUGA 3'
>Dirofilaria_immites-m0001_3p	23	Unigene5379_Sample_011046840
miRNA 3' CUUGCUUAGCAGCUUAGCCUACA 5'
:||:|||||
target 5' ------------UGAUUGGAUGA 3'
>Dirofilaria_immites-m0001_3p	23	Unigene5385_Sample_011046840
miRNA 3' CUUGCUUAGC--AGCUUAGCCUACA 5'
:|| | |:| |:|||||
target 5' --UUGAUAAGAUUUGU-UUGGAUGG 3'
>Dirofilaria_immites-m0001_3p	23	Unigene5392_Sample_011046840
miRNA 3' CUUGCUUAGCAGCU-UAGCCUACA 5'
| ||| :|:|||||
target 5' ------UUGGUCACUGUUGGAUGA 3'
>Dirofilaria_immites-m0001_3p	23	Unigene5394_Sample_011046840
miRNA 3' CUUGCUUAGCAGCUUAGCCUACA 5'
|:|||||
target 5' --------------UUUGGAUGC 3'
>Dirofilaria_immites-m0001_3p	23	Unigene5395_Sample_011046840
miRNA 3' CUUGCUUAGCAGCUUAGCCUACA 5'
|||||| |: |:|||||
target 5' -CACGAAUA-UU---UUGGAUGA 3'
>Dirofilaria_immites-m0001_3p	23	Unigene5404_Sample_011046840
miRNA 3' CUUGCUUAGCAGCUU--AGCCUACA 5'
:|:|||||: | |||||||
target 5' --CUGGAUCGUUUCAUUUCGGAUGA 3'
>Dirofilaria_immites-m0001_3p	23	Unigene5429_Sample_011046840
miRNA 3' CUUGCUUAGCAGC-UUAGCCUACA 5'
::||||: |||:|||||
target 5' ----UGGUCGUUUCAAUUGGAUGC 3'
>Dirofilaria_immites-m0001_3p	23	Unigene5437_Sample_011046840
miRNA 3' CUUGCUUAGCAGCUUAGCCUACA 5'
:|:||| || |||||||
target 5' UGAUGAAGGAUCU--UCGGAUGA 3'
>Dirofilaria_immites-m0001_3p	23	Unigene5454_Sample_011046840
miRNA 3' CUUGCUUA-GCAGCUUAGCCUACA 5'
||| :||| |:|||||
target 5' ---GGAAAGUGUCAGCUUGGAUGA 3'
>Dirofilaria_immites-m0001_3p	23	Unigene5459_Sample_011046840
miRNA 3' -CUUGCUUAGCAGCUUAGCCUACA 5'
||| ||: | ||| |:|||||
target 5' AGAAGGAG-CUUCGC-UUGGAUGC 3'
>Dirofilaria_immites-m0001_3p	23	Unigene5466_Sample_011046840
miRNA 3' CUUGCUUA--GCAGCUU-AGCCUACA 5'
:||| | :||| |||||||
target 5' --CUGAAGACCAAUGAAAUCGGAUGA 3'
>Dirofilaria_immites-m0001_3p	23	Unigene5467_Sample_011046840
miRNA 3' -CUUGC-UUAGCAGCUUAGCCUACA 5'
||| |||:||: ||:|||||
target 5' CGAAAAAAAUUGUU--AUUGGAUGA 3'
>Dirofilaria_immites-m0001_3p	23	Unigene5472_Sample_011046840
miRNA 3' CUUGCUUAGC--A--GCUU-AGCCUACA 5'
| |:||| | :|:| |||||||
target 5' AAUGGGAUCAUUUAUUGGAUUCGGAUGG 3'
>Dirofilaria_immites-m0001_3p	23	Unigene5480_Sample_011046840
miRNA 3' CUUGCUUAGCAGCUUAGCCUACA- 5'
|:||||||
target 5' --------------UUUGGAUGUA 3'
>Dirofilaria_immites-m0001_3p	23	Unigene5489_Sample_011046840
miRNA 3' CUUGCUUAGCAGCUU---AGCCUACA 5'
||:| ||| ||| |:|||||
target 5' AAAUGU-UCGA-GAAAUUUUGGAUGC 3'
>Dirofilaria_immites-m0001_3p	23	Unigene5500_Sample_011046840
miRNA 3' -CUUGCUUAG-CAGCU-UAGCCUACA 5'
|||: ||| ||:| ||:|||||
target 5' UGAAUUUAUCAGUUGUCAUUGGAUGG 3'
>Dirofilaria_immites-m0001_3p	23	Unigene5512_Sample_011046840
miRNA 3' CUUGCUUAGCAGCUU-AGCCUACA 5'
||:||: :| :| |:|||||
target 5' AAAUGAGAUGAUGUGUUUGGAUGG 3'
>Dirofilaria_immites-m0001_3p	23	Unigene5517_Sample_011046840
miRNA 3' CUUGCUUAGCAGCUUAGCCUACA 5'
| |||||||||
target 5' ----------ACUAAUCGGAUGA 3'
>Dirofilaria_immites-m0001_3p	23	Unigene5521_Sample_011046840
miRNA 3' CUUGC-UUAGCAGCUU-AGCCUACA- 5'
: | |||:| |||| ||||||||
target 5' AGUGGAAAUUGACGAAGUCGGAUGUC 3'
>Dirofilaria_immites-m0001_3p	23	Unigene5556_Sample_011046840
miRNA 3' CUUGCUUAGCAGCUUAGCCUACA- 5'
||:| :| | |:||||||
target 5' --UCGGAAUG-CUAUUUGGAUGUA 3'
>Dirofilaria_immites-m0001_3p	23	Unigene5557_Sample_011046840
miRNA 3' CUUGCUUAGCAGCUUAGCCUACA 5'
:|| |:||:||
target 5' ----------AUGAUUUGGGUGA 3'
>Dirofilaria_immites-m0001_3p	23	Unigene5562_Sample_011046840
miRNA 3' CUUGCUUAGCAGCUUAGCCUACA 5'
:||:||| ||:|||||
target 5' ----CGAUUGUC--AUUGGAUGG 3'
>Dirofilaria_immites-m0001_3p	23	Unigene5570_Sample_011046840
miRNA 3' CUUGCUUAGCAGCUUAGCCUACA 5'
||| |||: || |:||:||
target 5' CAAC-AAUUUUC---UUGGGUGA 3'
>Dirofilaria_immites-m0001_3p	23	Unigene5573_Sample_011046840
miRNA 3' CUUGCUUAGCAGCU--UAGCCUACA 5'
:||: || ||:|||||
target 5' ----AGAUUUUAGAUUAUUGGAUGG 3'
>Dirofilaria_immites-m0001_3p	23	Unigene5575_Sample_011046840
miRNA 3' CUUGCUUAGCA--GCU-UAGCCUACA- 5'
|| | | ||:||:|||
target 5' ---AGAUA-GGUGCAAUAUUGGGUGUA 3'
>Dirofilaria_immites-m0001_3p	23	Unigene5598_Sample_011046840
miRNA 3' CUUGCUUAGCAGCUUAGCCUACA 5'
||| || |||||||||
target 5' --UCGAUCAGUA-AAUCGGAUGG 3'
>Dirofilaria_immites-m0001_3p	23	Unigene5611_Sample_011046840
miRNA 3' -CUUGCUUAGCAGCUUAGCCUACA 5'
||| | || | ||:|||||
target 5' AGAAGGCAUA-UAAUAUUGGAUGA 3'
>Dirofilaria_immites-m0001_3p	23	Unigene5612_Sample_011046840
miRNA 3' CUUGCUUAGCAGCUUAGCCUACA 5'
|| || ||:|||||
target 5' ------CUCAUC--AUUGGAUGA 3'
>Dirofilaria_immites-m0001_3p	23	Unigene5617_Sample_011046840
miRNA 3' CUUGCUUAGCA-GCUUAGCCUACA 5'
|:||: ||| | :||:|||||
target 5' -UAUGAG-CGUGCAGAUUGGAUGA 3'
>Dirofilaria_immites-m0001_3p	23	Unigene5618_Sample_011046840
miRNA 3' CUUGCUUAGCAGCUU--AGCCUACA- 5'
||||: || | |:||:|||
target 5' ---AGAAUUCUCUAUUCUUGGGUGUA 3'
>Dirofilaria_immites-m0001_3p	23	Unigene5619_Sample_011046840
miRNA 3' CUUGC-UUAG-CAGCUU--AGCCUACA 5'
|||| || | |||| |:|||||
target 5' AAACGCAACUAGCCGAAAUUUGGAUGC 3'
>Dirofilaria_immites-m0001_3p	23	Unigene5621_Sample_011046840
miRNA 3' CUUGCUUAGCAGC-UUAGCCUACA 5'
||| || ||| |||:||:||
target 5' CAAC-AACCGUACAAAUUGGGUGG 3'
>Dirofilaria_immites-m0001_3p	23	Unigene5636_Sample_011046840
miRNA 3' -CUUGCUUAGCAGCUUAGCCUACA 5'
||: || | || ||||:||
target 5' GGAGGGAGGC-UCU--UCGGGUGG 3'
>Dirofilaria_immites-m0001_3p	23	Unigene5648_Sample_011046840
miRNA 3' -CUUGCUUAGC--AGCUUAGCCUACA 5'
|||:|:| :| | |:||:|||||
target 5' UGAAUGGAAUGAUUGGGAUUGGAUGC 3'
>Dirofilaria_immites-m0001_3p	23	Unigene5650_Sample_011046840
miRNA 3' CUUGCUUAGCAGCUUAGCCUACA 5'
|:|||||
target 5' --------------UUUGGAUGG 3'
>Dirofilaria_immites-m0001_3p	23	Unigene5656_Sample_011046840
miRNA 3' CUUGCUUAGC-AGCUUAGCCUACA 5'
||||||| ||| |:|||||
target 5' UAACGAAUGUAUCGU-UUGGAUGA 3'
>Dirofilaria_immites-m0001_3p	23	Unigene5658_Sample_011046840
miRNA 3' CUUGCU--UAGCAGCUUAGCCUACA 5'
:|:|| ||: |: ||||||||
target 5' AGAUGACAAUUUUU--AUCGGAUGA 3'
>Dirofilaria_immites-m0001_3p	23	Unigene5662_Sample_011046840
miRNA 3' CUUGCUUAGCAGCUUAGCCUACA- 5'
|:||| |:||||||
target 5' ------CUUGUCUUCUUGGAUGUG 3'
>Dirofilaria_immites-m0001_3p	23	Unigene5673_Sample_011046840
miRNA 3' CUUGCUU--AGCA--GCU-UAGCCUACA- 5'
||:||: |:| :| :|:||||||
target 5' AAAUGAGCUUUGCUAUGUUGUUGGAUGUC 3'
>Dirofilaria_immites-m0001_3p	23	Unigene5677_Sample_011046840
miRNA 3' CUUGCUUAGCAGC-UU--AGCCUACA 5'
||||| | || |:||:||
target 5' ---GGAAUCAA-GUAACUUUGGGUGA 3'
>Dirofilaria_immites-m0001_3p	23	Unigene5690_Sample_011046840
miRNA 3' CUUGCUUAGCAGCUUAGCCUACA- 5'
||||:|||
target 5' --------------UUCGGGUGUG 3'
>Dirofilaria_immites-m0001_3p	23	Unigene5692_Sample_011046840
miRNA 3' CUUGCUUAGCAGCUUAGCCUACA 5'
|:||: | |:|||||
target 5' ---AGGAUUA-CCU-UUGGAUGA 3'
>Dirofilaria_immites-m0001_3p	23	Unigene5733_Sample_011046840
miRNA 3' CUUGCUUAGCAGCUUAGCCUACA 5'
|:|||||
target 5' --------------UUUGGAUGA 3'
>Dirofilaria_immites-m0001_3p	23	Unigene5734_Sample_011046840
miRNA 3' CUUGCUUAGCAGCUUAGCCUACA 5'
|||||||
target 5' --------------CUCGGAUGA 3'
>Dirofilaria_immites-m0001_3p	23	Unigene5738_Sample_011046840
miRNA 3' -CUUGCUU---AGCAGCUUAGCCUACA 5'
||: |:| |:||: |:||:||
target 5' AGAGGGGAAAUUUGUUUUCUUGGGUGC 3'
>Dirofilaria_immites-m0001_3p	23	Unigene5739_Sample_011046840
miRNA 3' CUUGCUUAGCAGCUUAGCCUACA 5'
|:||| || ||||:||
target 5' -CAUGAAA--UCU--UCGGGUGA 3'
>Dirofilaria_immites-m0001_3p	23	Unigene5743_Sample_011046840
miRNA 3' CUUGCUU--AGC--AGCU-UAGCCUACA 5'
|:||| |: || :|:|||||
target 5' UAGCGAUAUUUCUUUCAACGUUGGAUGA 3'
>Dirofilaria_immites-m0001_3p	23	Unigene5754_Sample_011046840
miRNA 3' -CUUGCUUAGCAGCUUAGCCUACA 5'
||| |||:|| ||:|||||
target 5' AGAAAAAAUUGU---AUUGGAUGA 3'
>Dirofilaria_immites-m0001_3p	23	Unigene5756_Sample_011046840
miRNA 3' CUUGCUUAGCAGCUUAGCCUACA 5'
|| |:||:||
target 5' ---------UUCAU-UUGGGUGA 3'
>Dirofilaria_immites-m0001_3p	23	Unigene5760_Sample_011046840
miRNA 3' CUUGCUUAGC-AGCUUAGCCUACA 5'
||: :| |:| |:|||||
target 5' ---GGAGCUGCUUGCCUUGGAUGA 3'
>Dirofilaria_immites-m0001_3p	23	Unigene5771_Sample_011046840
miRNA 3' -CUUGCUUAGC--AGCUUAGCCUACA 5'
|:| |:||: |||| |:||:||
target 5' AGGAGGGAUUUUUUCGA-UUGGGUGG 3'
>Dirofilaria_immites-m0001_3p	23	Unigene5772_Sample_011046840
miRNA 3' CUUGCUUA-G--CAGCUUAGCCUACA- 5'
|| | | || |||:||||||
target 5' --CCGGGUACUAGUACAAUUGGAUGUA 3'
>Dirofilaria_immites-m0001_3p	23	Unigene5775_Sample_011046840
miRNA 3' CUUGCUUAGCAGCUUAGCCUACA 5'
|| |||:|||||
target 5' --------AGU--AAUUGGAUGA 3'
>Dirofilaria_immites-m0001_3p	23	Unigene5776_Sample_011046840
miRNA 3' CUUGCUUAGCAGCUUAGCCUACA 5'
|:|||||
target 5' --------------UUUGGAUGC 3'
>Dirofilaria_immites-m0001_3p	23	Unigene5783_Sample_011046840
miRNA 3' CUUGCUUAGCA--GCUUAGCCUACA 5'
|:|:|||| | |:|||||
target 5' -CAUGGAUCGACACAUUUUGGAUGA 3'
>Dirofilaria_immites-m0001_3p	23	Unigene5790_Sample_011046840
miRNA 3' CUUGCUUAGCAGCUUAGCCUACA 5'
|||:||: |:|||||
target 5' ----UAAUUGUUUU-UUGGAUGC 3'
>Dirofilaria_immites-m0001_3p	23	Unigene5792_Sample_011046840
miRNA 3' CUUGCUUAGCAGCUUAGCCUACA 5'
||| | ||||||:||
target 5' ---AGAAGC-UA-AAUCGGGUGG 3'
>Dirofilaria_immites-m0001_3p	23	Unigene5798_Sample_011046840
miRNA 3' CUUGCUU-AGCAGCU---UAGCCUACA 5'
||| || :|| ||:|||||
target 5' ---AGAAAUCAGUGAAGCAUUGGAUGG 3'
>Dirofilaria_immites-m0001_3p	23	Unigene5808_Sample_011046840
miRNA 3' -CUUGCUUAGCAG--CU--U---AGCCUACA 5'
|||||||| || || | |:|||||
target 5' UGAACGAAU-GUAUGGACCAUACUUGGAUGC 3'
>Dirofilaria_immites-m0001_3p	23	Unigene5811_Sample_011046840
miRNA 3' CUUGCUUAGCAGCUUAGCCUACA- 5'
||||:|||
target 5' --------------UUCGGGUGUU 3'
>Dirofilaria_immites-m0001_3p	23	Unigene5818_Sample_011046840
miRNA 3' CUUGCUUAGCAGCUUAGCCUACA- 5'
||| |:||||||
target 5' ----------ACGA-UUGGAUGUA 3'
>Dirofilaria_immites-m0001_3p	23	Unigene5831_Sample_011046840
miRNA 3' -CUUGCU-UAGC--AGCUUAGCCUACA 5'
||::| ||| |:|| |:|||||
target 5' CGAGUGUCAUCUAUUUGAUUUGGAUGC 3'
>Dirofilaria_immites-m0001_3p	23	Unigene5838_Sample_011046840
miRNA 3' CUUGCUUAGCAGCUUAGCCUACA 5'
|:|||||
target 5' --------------UUUGGAUGA 3'
>Dirofilaria_immites-m0001_3p	23	Unigene5869_Sample_011046840
miRNA 3' CUUGCUUAGCAGCUUAGCCUACA 5'
|||| :|:||: ||:|||||
target 5' AAACGUGUUGUUU-AUUGGAUGA 3'
>Dirofilaria_immites-m0001_3p	23	Unigene5888_Sample_011046840
miRNA 3' CUUGC-UUAGCAGCUUAGCCUACA 5'
||:| || :||| |:||:||
target 5' CAAUGUAAAUGUC---UUGGGUGA 3'
>Dirofilaria_immites-m0001_3p	23	Unigene5889_Sample_011046840
miRNA 3' CUUGCUUAGCAGCUUAGCCUACA 5'
:|:|| || | |:|||||
target 5' --UUGGAUGGUGGU-UUGGAUGG 3'
>Dirofilaria_immites-m0001_3p	23	Unigene5915_Sample_011046840
miRNA 3' CUUGCUUAGCAGCUU---AGCCUACA 5'
||| || ||||:||
target 5' --------GGUCAAAAGCUCGGGUGA 3'
>Dirofilaria_immites-m0001_3p	23	Unigene5918_Sample_011046840
miRNA 3' CUUGCUUAGC---AGCUU-AGCCUACA 5'
|:|| | | |||| |:|||||
target 5' -CAUGAUUGGAAAUCGACCUUGGAUGC 3'
>Dirofilaria_immites-m0001_3p	23	Unigene5920_Sample_011046840
miRNA 3' CUUGCUUAGCAGCUUAGCCUACA 5'
:|:|||||
target 5' -------------UGUUGGAUGA 3'
>Dirofilaria_immites-m0001_3p	23	Unigene5925_Sample_011046840
miRNA 3' CUUGCUUAGCAGCUUAGCCUACA 5'
:|:||| ||||:||:||
target 5' --UUGGAUCA--GAAUUGGGUGG 3'
>Dirofilaria_immites-m0001_3p	23	Unigene5930_Sample_011046840
miRNA 3' CUUGCUUAGCAGCU-UAGCCUACA 5'
||:|| || ||:||:||
target 5' -----UAUUGU-GAUAUUGGGUGC 3'
>Dirofilaria_immites-m0001_3p	23	Unigene5939_Sample_011046840
miRNA 3' -CUUG--CUUAGCA-GCUUAGCCUACA 5'
||| ||||: :| |||||:||
target 5' UGAAAUAGAAUUUUAUGUAUCGGGUGG 3'
>Dirofilaria_immites-m0001_3p	23	Unigene5955_Sample_011046840
miRNA 3' CUUGCUUAGCAGCUUAGCCUACA 5'
| |||| | ||||:||
target 5' ---AGCAUCGGCUGCUCGGGUGA 3'
>Dirofilaria_immites-m0001_3p	23	Unigene5963_Sample_011046840
miRNA 3' CUUGC-UUAGCAGCUU--AGCCUACA 5'
|||| | :||| | |:|||||
target 5' AAACGUACAUGUC-ACUCUUGGAUGC 3'
>Dirofilaria_immites-m0001_3p	23	Unigene5972_Sample_011046840
miRNA 3' CUUGCUUAGCAGCUUAGCCUACA- 5'
||| |||||:|||
target 5' --------GGUCC-AUCGGGUGUU 3'
>Dirofilaria_immites-m0001_3p	23	Unigene5973_Sample_011046840
miRNA 3' CUUGCUUAGCAGCUUAGCCUACA- 5'
||||||||
target 5' --------------UUCGGAUGUA 3'
>Dirofilaria_immites-m0001_3p	23	Unigene5991_Sample_011046840
miRNA 3' CUUGCU--UAGCAGCU--UAGCCUACA- 5'
:|| || ||| | |||||:|||
target 5' --CUGAUCAUGGUCAAUUAUCGGGUGUG 3'
>Dirofilaria_immites-m0001_3p	23	Unigene6000_Sample_011046840
miRNA 3' CUUGCUU---AGCAGCUUAGCCUACA 5'
[truncated: 314,050+ more rows]
