# Supplementary material for: Identification of Dirofilaria immitis miRNA using illumina deep sequencing
Source: Vet Res. 2013 Jan 18;44(1):3. doi: 10.1186/1297-9716-44-3 (PMC3598945; doi:10.1186/1297-9716-44-3)
Supplement: Additional file 7 — The GO annotations on putative target genes (Molecular function). 10 541 target genes were assigned to 652 Go-terms which belong to “Molecular function” ontology. “Gene Ontology term” means GO terms with P-value as good or better than 1. “Cluster frequency” represents number and frequency of target genes related to this term. “Genome frequency of use” means number and frequency of coding genes related to this term. [file 1297-9716-44-3-S7.zip]

Archive with 2 entries (1 files):
- index.htm/Additional file 7. Molecular function.html
- index.htm/
