# Supplementary material for: Identification of Dirofilaria immitis miRNA using illumina deep sequencing
Source: Vet Res. 2013 Jan 18;44(1):3. doi: 10.1186/1297-9716-44-3 (PMC3598945; doi:10.1186/1297-9716-44-3)
Supplement: Additional file 8 — The GO annotations on putative target genes (Biological process). 9 357 target genes were assigned to 2 235 Go-terms which belong to “Biological process” ontology. “Gene Ontology term” means GO terms with P-value as good or better than 1. “Cluster frequency” represents number and frequency of target genes related to this term. “Genome frequency of use” represents number and frequency of coding genes related to this term. [file 1297-9716-44-3-S8.zip]

Archive with 2 entries (1 files):
- index.htm/Additional file 8. Biological process.html
- index.htm/
