# Supplementary material for: Identification of Dirofilaria immitis miRNA using illumina deep sequencing
Source: Vet Res. 2013 Jan 18;44(1):3. doi: 10.1186/1297-9716-44-3 (PMC3598945; doi:10.1186/1297-9716-44-3)
Supplement: Additional file 9 — KEGG pathway of predicted target genes. 9 661 target genes were assigned to 250 KEGG pathways. “Target genes with pathway annotation” represents number and frequency of target genes related to this pathway. “All genes of the species with pathway annotation” represents number and frequency of reference genes related to this pathway. “Pvalue” and “Qvalue” represent P-value before correction and corrected P-value, respectively. [file 1297-9716-44-3-S9.zip]

Archive with 475 entries (473 files):
- index.htm/
- index.htm/Additonal file 9. KEGG pathway of predicted target genes.htm
- index.htm/Dirofilaria_immites_map/
- index.htm/Dirofilaria_immites_map/map00010.html
- index.htm/Dirofilaria_immites_map/map00010.png
- index.htm/Dirofilaria_immites_map/map00020.html
- index.htm/Dirofilaria_immites_map/map00020.png
- index.htm/Dirofilaria_immites_map/map00030.html
- index.htm/Dirofilaria_immites_map/map00030.png
- index.htm/Dirofilaria_immites_map/map00040.html
- index.htm/Dirofilaria_immites_map/map00040.png
- index.htm/Dirofilaria_immites_map/map00051.html
- index.htm/Dirofilaria_immites_map/map00051.png
- index.htm/Dirofilaria_immites_map/map00052.html
- index.htm/Dirofilaria_immites_map/map00052.png
- index.htm/Dirofilaria_immites_map/map00053.html
- index.htm/Dirofilaria_immites_map/map00053.png
- index.htm/Dirofilaria_immites_map/map00061.html
- index.htm/Dirofilaria_immites_map/map00061.png
- index.htm/Dirofilaria_immites_map/map00062.html
- index.htm/Dirofilaria_immites_map/map00062.png
- index.htm/Dirofilaria_immites_map/map00071.html
- index.htm/Dirofilaria_immites_map/map00071.png
- index.htm/Dirofilaria_immites_map/map00072.html
- index.htm/Dirofilaria_immites_map/map00072.png
- index.htm/Dirofilaria_immites_map/map00100.html
- index.htm/Dirofilaria_immites_map/map00100.png
- index.htm/Dirofilaria_immites_map/map00120.html
- index.htm/Dirofilaria_immites_map/map00120.png
- index.htm/Dirofilaria_immites_map/map00130.html
- index.htm/Dirofilaria_immites_map/map00130.png
- index.htm/Dirofilaria_immites_map/map00140.html
- index.htm/Dirofilaria_immites_map/map00140.png
- index.htm/Dirofilaria_immites_map/map00190.html
- index.htm/Dirofilaria_immites_map/map00190.png
- index.htm/Dirofilaria_immites_map/map00230.html
- index.htm/Dirofilaria_immites_map/map00230.png
- index.htm/Dirofilaria_immites_map/map00240.html
- index.htm/Dirofilaria_immites_map/map00240.png
- index.htm/Dirofilaria_immites_map/map00250.html
- index.htm/Dirofilaria_immites_map/map00250.png
- index.htm/Dirofilaria_immites_map/map00260.html
- index.htm/Dirofilaria_immites_map/map00260.png
- index.htm/Dirofilaria_immites_map/map00270.html
- index.htm/Dirofilaria_immites_map/map00270.png
- index.htm/Dirofilaria_immites_map/map00280.html
- index.htm/Dirofilaria_immites_map/map00280.png
- index.htm/Dirofilaria_immites_map/map00281.html
- index.htm/Dirofilaria_immites_map/map00281.png
- index.htm/Dirofilaria_immites_map/map00290.html
- index.htm/Dirofilaria_immites_map/map00290.png
- index.htm/Dirofilaria_immites_map/map00300.html
- index.htm/Dirofilaria_immites_map/map00300.png
- index.htm/Dirofilaria_immites_map/map00310.html
- index.htm/Dirofilaria_immites_map/map00310.png
- index.htm/Dirofilaria_immites_map/map00311.html
- index.htm/Dirofilaria_immites_map/map00311.png
- index.htm/Dirofilaria_immites_map/map00330.html
- index.htm/Dirofilaria_immites_map/map00330.png
- index.htm/Dirofilaria_immites_map/map00340.html
- index.htm/Dirofilaria_immites_map/map00340.png
- index.htm/Dirofilaria_immites_map/map00350.html
- index.htm/Dirofilaria_immites_map/map00350.png
- index.htm/Dirofilaria_immites_map/map00360.html
- index.htm/Dirofilaria_immites_map/map00360.png
- index.htm/Dirofilaria_immites_map/map00361.html
- index.htm/Dirofilaria_immites_map/map00361.png
- index.htm/Dirofilaria_immites_map/map00362.html
- index.htm/Dirofilaria_immites_map/map00362.png
- index.htm/Dirofilaria_immites_map/map00363.html
- index.htm/Dirofilaria_immites_map/map00363.png
- index.htm/Dirofilaria_immites_map/map00380.html
- index.htm/Dirofilaria_immites_map/map00380.png
- index.htm/Dirofilaria_immites_map/map00400.html
- index.htm/Dirofilaria_immites_map/map00400.png
- index.htm/Dirofilaria_immites_map/map00401.html
- index.htm/Dirofilaria_immites_map/map00401.png
- index.htm/Dirofilaria_immites_map/map00410.html
- index.htm/Dirofilaria_immites_map/map00410.png
- index.htm/Dirofilaria_immites_map/map00430.html
- index.htm/Dirofilaria_immites_map/map00430.png
- index.htm/Dirofilaria_immites_map/map00440.html
- index.htm/Dirofilaria_immites_map/map00440.png
- index.htm/Dirofilaria_immites_map/map00450.html
- index.htm/Dirofilaria_immites_map/map00450.png
- index.htm/Dirofilaria_immites_map/map00460.html
- index.htm/Dirofilaria_immites_map/map00460.png
- index.htm/Dirofilaria_immites_map/map00471.html
- index.htm/Dirofilaria_immites_map/map00471.png
- index.htm/Dirofilaria_immites_map/map00472.html
- index.htm/Dirofilaria_immites_map/map00472.png
- index.htm/Dirofilaria_immites_map/map00480.html
- index.htm/Dirofilaria_immites_map/map00480.png
- index.htm/Dirofilaria_immites_map/map00500.html
- index.htm/Dirofilaria_immites_map/map00500.png
- index.htm/Dirofilaria_immites_map/map00510.html
- index.htm/Dirofilaria_immites_map/map00510.png
- index.htm/Dirofilaria_immites_map/map00512.html
- index.htm/Dirofilaria_immites_map/map00512.png
- index.htm/Dirofilaria_immites_map/map00513.html
- index.htm/Dirofilaria_immites_map/map00513.png
- index.htm/Dirofilaria_immites_map/map00520.html
- index.htm/Dirofilaria_immites_map/map00520.png
- index.htm/Dirofilaria_immites_map/map00521.html
- index.htm/Dirofilaria_immites_map/map00521.png
- index.htm/Dirofilaria_immites_map/map00523.html
- index.htm/Dirofilaria_immites_map/map00523.png
- index.htm/Dirofilaria_immites_map/map00531.html
- index.htm/Dirofilaria_immites_map/map00531.png
- index.htm/Dirofilaria_immites_map/map00532.html
- index.htm/Dirofilaria_immites_map/map00532.png
- index.htm/Dirofilaria_immites_map/map00534.html
- index.htm/Dirofilaria_immites_map/map00534.png
- index.htm/Dirofilaria_immites_map/map00561.html
- index.htm/Dirofilaria_immites_map/map00561.png
- index.htm/Dirofilaria_immites_map/map00562.html
- index.htm/Dirofilaria_immites_map/map00562.png
- index.htm/Dirofilaria_immites_map/map00563.html
- index.htm/Dirofilaria_immites_map/map00563.png
- index.htm/Dirofilaria_immites_map/map00564.html
- index.htm/Dirofilaria_immites_map/map00564.png
- index.htm/Dirofilaria_immites_map/map00565.html
- index.htm/Dirofilaria_immites_map/map00565.png
- index.htm/Dirofilaria_immites_map/map00590.html
- index.htm/Dirofilaria_immites_map/map00590.png
- index.htm/Dirofilaria_immites_map/map00591.html
- index.htm/Dirofilaria_immites_map/map00591.png
- index.htm/Dirofilaria_immites_map/map00592.html
- index.htm/Dirofilaria_immites_map/map00592.png
- index.htm/Dirofilaria_immites_map/map00600.html
- index.htm/Dirofilaria_immites_map/map00600.png
- index.htm/Dirofilaria_immites_map/map00601.html
- index.htm/Dirofilaria_immites_map/map00601.png
- index.htm/Dirofilaria_immites_map/map00603.html
- index.htm/Dirofilaria_immites_map/map00603.png
- index.htm/Dirofilaria_immites_map/map00604.html
- index.htm/Dirofilaria_immites_map/map00604.png
- index.htm/Dirofilaria_immites_map/map00620.html
- index.htm/Dirofilaria_immites_map/map00620.png
- index.htm/Dirofilaria_immites_map/map00623.html
- index.htm/Dirofilaria_immites_map/map00623.png
- index.htm/Dirofilaria_immites_map/map00624.html
- index.htm/Dirofilaria_immites_map/map00624.png
- index.htm/Dirofilaria_immites_map/map00625.html
- index.htm/Dirofilaria_immites_map/map00625.png
- index.htm/Dirofilaria_immites_map/map00626.html
- index.htm/Dirofilaria_immites_map/map00626.png
- index.htm/Dirofilaria_immites_map/map00630.html
- index.htm/Dirofilaria_immites_map/map00630.png
- index.htm/Dirofilaria_immites_map/map00631.html
- index.htm/Dirofilaria_immites_map/map00631.png
- index.htm/Dirofilaria_immites_map/map00632.html
- index.htm/Dirofilaria_immites_map/map00632.png
- index.htm/Dirofilaria_immites_map/map00640.html
- index.htm/Dirofilaria_immites_map/map00640.png
- index.htm/Dirofilaria_immites_map/map00641.html
- index.htm/Dirofilaria_immites_map/map00641.png
- index.htm/Dirofilaria_immites_map/map00642.html
- index.htm/Dirofilaria_immites_map/map00642.png
- index.htm/Dirofilaria_immites_map/map00643.html
- index.htm/Dirofilaria_immites_map/map00643.png
- index.htm/Dirofilaria_immites_map/map00650.html
- index.htm/Dirofilaria_immites_map/map00650.png
- index.htm/Dirofilaria_immites_map/map00670.html
- index.htm/Dirofilaria_immites_map/map00670.png
- index.htm/Dirofilaria_immites_map/map00680.html
- index.htm/Dirofilaria_immites_map/map00680.png
- index.htm/Dirofilaria_immites_map/map00710.html
- index.htm/Dirofilaria_immites_map/map00710.png
- index.htm/Dirofilaria_immites_map/map00720.html
- index.htm/Dirofilaria_immites_map/map00720.png
- index.htm/Dirofilaria_immites_map/map00730.html
- index.htm/Dirofilaria_immites_map/map00730.png
- index.htm/Dirofilaria_immites_map/map00740.html
- index.htm/Dirofilaria_immites_map/map00740.png
- index.htm/Dirofilaria_immites_map/map00750.html
- index.htm/Dirofilaria_immites_map/map00750.png
- index.htm/Dirofilaria_immites_map/map00760.html
- index.htm/Dirofilaria_immites_map/map00760.png
- index.htm/Dirofilaria_immites_map/map00770.html
- index.htm/Dirofilaria_immites_map/map00770.png
- index.htm/Dirofilaria_immites_map/map00780.html
- index.htm/Dirofilaria_immites_map/map00780.png
- index.htm/Dirofilaria_immites_map/map00785.html
- index.htm/Dirofilaria_immites_map/map00785.png
- index.htm/Dirofilaria_immites_map/map00790.html
- index.htm/Dirofilaria_immites_map/map00790.png
- index.htm/Dirofilaria_immites_map/map00791.html
- index.htm/Dirofilaria_immites_map/map00791.png
- index.htm/Dirofilaria_immites_map/map00830.html
- index.htm/Dirofilaria_immites_map/map00830.png
- index.htm/Dirofilaria_immites_map/map00860.html
- index.htm/Dirofilaria_immites_map/map00860.png
- index.htm/Dirofilaria_immites_map/map00900.html
- index.htm/Dirofilaria_immites_map/map00900.png
- index.htm/Dirofilaria_immites_map/map00901.html
- index.htm/Dirofilaria_immites_map/map00901.png
- index.htm/Dirofilaria_immites_map/map00903.html
- index.htm/Dirofilaria_immites_map/map00903.png
- index.htm/Dirofilaria_immites_map/map00908.html
- index.htm/Dirofilaria_immites_map/map00908.png
- index.htm/Dirofilaria_immites_map/map00910.html
- index.htm/Dirofilaria_immites_map/map00910.png
- index.htm/Dirofilaria_immites_map/map00920.html
- index.htm/Dirofilaria_immites_map/map00920.png
- index.htm/Dirofilaria_immites_map/map00930.html
- index.htm/Dirofilaria_immites_map/map00930.png
- index.htm/Dirofilaria_immites_map/map00940.html
- index.htm/Dirofilaria_immites_map/map00940.png
- index.htm/Dirofilaria_immites_map/map00941.html
- index.htm/Dirofilaria_immites_map/map00941.png
- index.htm/Dirofilaria_immites_map/map00944.html
- index.htm/Dirofilaria_immites_map/map00944.png
- index.htm/Dirofilaria_immites_map/map00945.html
- index.htm/Dirofilaria_immites_map/map00945.png
- index.htm/Dirofilaria_immites_map/map00950.html
- index.htm/Dirofilaria_immites_map/map00950.png
- index.htm/Dirofilaria_immites_map/map00960.html
- index.htm/Dirofilaria_immites_map/map00960.png
- index.htm/Dirofilaria_immites_map/map00965.html
- index.htm/Dirofilaria_immites_map/map00965.png
- index.htm/Dirofilaria_immites_map/map00970.html
- index.htm/Dirofilaria_immites_map/map00970.png
- index.htm/Dirofilaria_immites_map/map00980.html
- index.htm/Dirofilaria_immites_map/map00980.png
- index.htm/Dirofilaria_immites_map/map00982.html
- index.htm/Dirofilaria_immites_map/map00982.png
- index.htm/Dirofilaria_immites_map/map00983.html
- index.htm/Dirofilaria_immites_map/map00983.png
- index.htm/Dirofilaria_immites_map/map01051.html
- index.htm/Dirofilaria_immites_map/map01051.png
- index.htm/Dirofilaria_immites_map/map01055.html
- index.htm/Dirofilaria_immites_map/map01055.png
- index.htm/Dirofilaria_immites_map/map02010.html
- index.htm/Dirofilaria_immites_map/map02010.png
- index.htm/Dirofilaria_immites_map/map02020.html
- index.htm/Dirofilaria_immites_map/map02020.png
- index.htm/Dirofilaria_immites_map/map03010.html
- index.htm/Dirofilaria_immites_map/map03010.png
- index.htm/Dirofilaria_immites_map/map03018.html
- index.htm/Dirofilaria_immites_map/map03018.png
- index.htm/Dirofilaria_immites_map/map03020.html
- index.htm/Dirofilaria_immites_map/map03020.png
- index.htm/Dirofilaria_immites_map/map03022.html
- index.htm/Dirofilaria_immites_map/map03022.png
- index.htm/Dirofilaria_immites_map/map03030.html
- index.htm/Dirofilaria_immites_map/map03030.png
- index.htm/Dirofilaria_immites_map/map03040.html
- index.htm/Dirofilaria_immites_map/map03040.png
- index.htm/Dirofilaria_immites_map/map03050.html
- index.htm/Dirofilaria_immites_map/map03050.png
- index.htm/Dirofilaria_immites_map/map03060.html
- index.htm/Dirofilaria_immites_map/map03060.png
- index.htm/Dirofilaria_immites_map/map03070.html
- index.htm/Dirofilaria_immites_map/map03070.png
- index.htm/Dirofilaria_immites_map/map03320.html
- index.htm/Dirofilaria_immites_map/map03320.png
- index.htm/Dirofilaria_immites_map/map03410.html
- index.htm/Dirofilaria_immites_map/map03410.png
- index.htm/Dirofilaria_immites_map/map03420.html
- index.htm/Dirofilaria_immites_map/map03420.png
- index.htm/Dirofilaria_immites_map/map03430.html
- index.htm/Dirofilaria_immites_map/map03430.png
- index.htm/Dirofilaria_immites_map/map03440.html
- index.htm/Dirofilaria_immites_map/map03440.png
- index.htm/Dirofilaria_immites_map/map03450.html
- index.htm/Dirofilaria_immites_map/map03450.png
- index.htm/Dirofilaria_immites_map/map04010.html
- index.htm/Dirofilaria_immites_map/map04010.png
- index.htm/Dirofilaria_immites_map/map04011.html
- index.htm/Dirofilaria_immites_map/map04011.png
- index.htm/Dirofilaria_immites_map/map04012.html
- index.htm/Dirofilaria_immites_map/map04012.png
- index.htm/Dirofilaria_immites_map/map04013.html
- index.htm/Dirofilaria_immites_map/map04013.png
- index.htm/Dirofilaria_immites_map/map04020.html
- index.htm/Dirofilaria_immites_map/map04020.png
- index.htm/Dirofilaria_immites_map/map04060.html
- index.htm/Dirofilaria_immites_map/map04060.png
- index.htm/Dirofilaria_immites_map/map04062.html
- index.htm/Dirofilaria_immites_map/map04062.png
- index.htm/Dirofilaria_immites_map/map04070.html
- index.htm/Dirofilaria_immites_map/map04070.png
- index.htm/Dirofilaria_immites_map/map04080.html
- index.htm/Dirofilaria_immites_map/map04080.png
- index.htm/Dirofilaria_immites_map/map04110.html
- index.htm/Dirofilaria_immites_map/map04110.png
- index.htm/Dirofilaria_immites_map/map04111.html
- index.htm/Dirofilaria_immites_map/map04111.png
- index.htm/Dirofilaria_immites_map/map04113.html
- index.htm/Dirofilaria_immites_map/map04113.png
- index.htm/Dirofilaria_immites_map/map04114.html
- index.htm/Dirofilaria_immites_map/map04114.png
- index.htm/Dirofilaria_immites_map/map04115.html
- index.htm/Dirofilaria_immites_map/map04115.png
- index.htm/Dirofilaria_immites_map/map04120.html
- index.htm/Dirofilaria_immites_map/map04120.png
- index.htm/Dirofilaria_immites_map/map04130.html
- index.htm/Dirofilaria_immites_map/map04130.png
- index.htm/Dirofilaria_immites_map/map04140.html
[truncated: 175 more entries]
